# Supplementary material for: Meta-analysis across six global biobanks identifies recessive coding associations with complex traits and diseases
Source: Am J Hum Genet. 2026 May 1;113(6):1330–46. doi: 10.1016/j.ajhg.2026.04.005 (PMC13277689; doi:10.1016/j.ajhg.2026.04.005)
Supplement: Data S1. Tables S1–S11 [file mmc2.xlsx]

## Sheet: Contents
Index	Title	Caption
S1	Number of cases ascertained across 32 binary traits in the meta-analysis	Case counts for 32 binary traits we analyzed across six biobanks: UKBB 450K ES release, All of Us, 100,000 Genomes Project (100kGP), Genes and Health (G&H), BioMe, and Biobank Japan (BBJ). Counts are stratified by ancestry (AFR, AMR, EAS, EUR and SAS). GEL data excludes 14,245 NDD probands and does not represent the full biobank. Cases with "NA" correspond to cohorts where either the phenotype wa…
S2	Number of samples for the quantitative traits in the meta-analysis	Number of phenotyped individuals for the nine quantitative traits we consider in our analysis. The counts are obtained from the summary statistics thus showing the maximum number of samples tested per cohort. Cases with "NA" correspond to cohorts where either the phenotype was not available, or the summary statistics were severely inflated or deflated after manual inspection.
S3	Contribution of compound heterozygosity on burden of biallelic genotypes	Number of genotypes observed across genes stratified by variant annotation. On the left part we consider any observed gene and on the right we consider genes with at least five biallelic individuals (AC>=10), which is a cohort-specific threshold to test a gene in our association study. We note that here we consider all biobanks except All of Us, as that was not phased and thus no compound heteroz…
S4	Genes with at least one biallelic pLoF genotype	We report a tally of genes with at least one biallelic pLoF genotype (knockouts) observed in our study of six biobanks. We also compare with previous studies using input from Sun et al. (2024) (the Regeneron study) and Oddsson et al (2023) (who also reported on Sulem et al, Narasimhan et al, Saleheen et al, and gnomAD). "Novel" indicates genes where we identified a biallelic genotype not previous…
S5	Significant recessive associations (FDR<0.01) after Cauchy combination	We report P-values for the recessive test of the Cauchy-combined tests, and the corresponding additive counterpart, along with the meta-analysed recessive p-values of the individual maskes. Rows highlighted in green indicate associations where the P-value derived from the recessive model is more than two orders of magnitude more significant than that from the additive model, in which case we cons…
S6	Significant recessive associations (FDR<0.01) with synonymous genotypes	Summary statistics for significant (FDR<0.01) recessive associations with the synonymous burden. We report the meta-analysis additive and recessive p-values, the recessive Z score after meta-analysis, the recessive p-value in UKB:EUR (which was the cohort with the smallest p-value in all five cases) and the number of cohorts meta-analysed. We also report synonymous summary statistics for the same…
S7	Heterogeneity analysis of gene-trait associations from the recessive meta-analysis.	We report Cochran’s Q heterogeneity P-values for all mask-specific gene-trait combinations contributing to the Cauchy combination tests, based on the 58 significant associations (FDR< 0.01) identified by our recessive association meta-analysis. We also provide the corresponding weighted effect size, inferred mechanism (Methods), the total number of contributing cohorts along with those with P > 0…
S8	Cohort-specific summary statistics for conditional association testing	Summary statistics for association testing we repeat by conditioning on an underlying disease. We report the obtained effect sizes, odds ratios (OR) and p-values for the original tests and those after conditioning to disease status. We report the corresponding annotation mask contributing to the signal (most severe one), and the attenuation in OR after conditioning. CAF: Cumulative allele frequen…
S9	Annotation-specific summary statistics for recessive associations (FDR<0.01) after meta-analysis	Summary statistics for significant (FDR<0.01 for Cauchy combination test) recessive associations stratified by annotation mask. We report counts of biallelic individuals using a lower and upper bound to handle censored cases due to low numbers, as in All of Us where counts <20 need to be masked. Num censored indicates the number of cohorts that contributed with censored results (if any). We also …
S10	Comparison of chi2 association statistics between homozygous only and all biallelic genotypes	Chi-square statistics after meta-analysis and Cauchy combination for our (top) recessive associations. "Homoz" refers to an analysis of the same samples where the compound-heterozygotes are encoded as 0. We also report the difference in chi2 values (between all and homozygotes only) and the ratio.
S11	Assessment of phasing accuracy with switch error rates and read-backed phasing	Tables with error rates for statistical phasing using trio-phasing (in UKB and G&H) or read-backed phasing (BBJ) as a reference. We stratify by posterior probability (PP) which is provided by Shapeit5. All downstream analyses are based on genotypes with PP>0.90. SER, switch error rates.

## Sheet: S1
								UK Biobank (UKB)				All of Us (AOU)					100k Genomes Project		G&H	BBJ	BioMe
							Samples	6597	1647	395325	6369	79956	72123	9441	224301	4049	62326	7187	39154	11462	8814	8393	812	9767	973
			Tested in Lassen et al, 2024				Females	3792	1093	213876	2947	35688	34305	4071	102504	NA	NA	NA	21304	4545	5631	3080	507	5079	493
Disease	Phenotype ID	Fem-specific		Cases	Controls	C/C ratio *	Cohorts	AFR	EAS	EUR	SAS	AFR	AMR	EAS	EUR	SAS	EUR	SAS	SAS	EAS	AFR	AMR	EAS	EUR	SAS
Atrial Fibrillation	AFib	No	Yes	39815	758553	0.0498705	9	237	NA	33600	102	NA	NA	NA	NA	NA	3452	114	566	NA	567	301	NA	876	NA
Age-related macular degeneration	AMD	No	Yes	10940	790512	0.0136502	6	NA	NA	8771	NA	NA	NA	NA	NA	NA	842	NA	298	NA	417	268	NA	344	NA
Asthma	Asth	No	Yes	94995	699385	0.119584	16	700	NA	38750	448	8778	5945	398	21250	168	7632	706	5724	100	1882	1254	NA	1137	123
Benign and in situ cervical and uterine neoplasms	BenCervUterNeo	Yes	No / Partial	26011	205836	0.11219	11	295	NA	14528	215	3307	1459	211	3879	NA	NA	NA	1241	NA	434	218	NA	224	NA
Benign and in situ intestinal neoplasms	BenIntNeo	No	No / Partial	87334	716100	0.108701	15	343	170	49083	244	4036	2327	345	21634	116	5240	233	1791	NA	763	416	NA	593	NA
Breast cancer	BreastCanc	Yes	Yes	25486	205590	0.110293	11	154	NA	14720	151	1323	933	174	6896	NA	NA	NA	221	NA	315	177	NA	422	NA
Coronary artery disease	CAD	No	Yes	26440	775089	0.032987	8	NA	NA	21294	599	NA	NA	NA	NA	NA	1911	156	1700	258	330	NA	NA	192	NA
Cervical cancer	CervCanc	Yes	Yes	1161	212955	0.00542229	2	NA	NA	921	NA	NA	NA	NA	NA	NA	NA	NA	NA	240	NA	NA	NA	NA	NA
Colon and rectum cancer	ColonRectCanc	No	Yes	23682	778455	0.0295236	12	217	NA	10260	129	NA	NA	NA	NA	NA	3839	151	262	1564	3352	1737	171	1828	172
Chronic obstructive pulmonary disease	COPD	No	Yes	48308	719313	0.0629321	11	190	NA	23769	NA	4595	1488	NA	11639	NA	3441	126	979	NA	924	501	NA	656	NA
Chronic Renal Failure	CRF	No	No / Partial	20055	767778	0.0254559	11	239	NA	9295	137	NA	NA	NA	NA	NA	3338	267	1924	950	1962	884	NA	934	125
Excess, frequent and irregular menstrual bleeding	EFRMB	Yes	No / Partial	22794	205870	0.0996834	7	473	NA	14266	267	NA	NA	NA	NA	NA	NA	NA	5833	NA	998	488	NA	469	NA
Female infertility	FemInf	Yes	Yes	4795	212840	0.0220323	6	NA	NA	1303	NA	454	397	103	1853	NA	NA	NA	685	NA	NA	NA	NA	NA	NA
Gout	Gout	No	Yes	4402	788184	0.00555397	7	NA	NA	1488	NA	NA	NA	NA	NA	NA	1064	NA	826	128	441	147	NA	308	NA
Heart Failure	HF	No	Yes	38715	749800	0.0490986	14	113	NA	15774	330	4612	2291	120	9722	NA	2123	130	992	284	1083	534	NA	607	NA
Hypertension	HTN	No	Yes	208931	532518	0.281787	18	2710	214	59489	1110	25461	15259	1328	64690	516	12833	1037	9799	2733	5401	2663	239	3100	349
Inflammatory bowel disease	IBD	No	No / Partial	33445	771136	0.0415682	9	183	NA	25510	215	NA	NA	NA	NA	NA	3853	341	1369	NA	792	478	NA	704	NA
Inguinal, femoral, and abdominal hernia	IFHern	No	Yes	82588	723144	0.102501	10	466	108	69663	956	NA	NA	NA	NA	NA	6795	413	2508	NA	637	446	NA	596	NA
Interstitial lung disease and pulmonary sarcoidosis	ILDSarc	No	No / Partial	9944	792645	0.0123899	10	106	NA	4268	NA	716	443	NA	2459	NA	730	NA	271	NA	422	148	NA	381	NA
Maternal hemorrhage	MatHem	Yes	No	7346	214486	0.0331152	4	108	NA	3074	NA	NA	NA	NA	NA	NA	NA	NA	4020	NA	144	NA	NA	NA	NA
Non-rheumatic valvular heart disease	NonRheuValv	No	Yes	9968	673764	0.0145788	7	NA	NA	5622	198	NA	NA	NA	NA	NA	1809	NA	673	NA	498	292	NA	876	NA
Peripheral artery disease	PAD	No	Yes	11157	755003	0.0145622	7	NA	NA	7375	122	NA	NA	NA	NA	NA	836	NA	338	NA	1227	724	NA	535	NA
Pancreatitis	Pancreat	No	Yes	5460	779195	0.00695847	7	NA	NA	2825	NA	NA	NA	NA	NA	NA	915	NA	394	591	329	157	NA	249	NA
Peptic ulcer disease	PeptUlcer	No	Yes	21395	784841	0.0265369	13	103	NA	11936	256	1212	868	NA	3893	NA	1124	104	1095	178	326	158	NA	142	NA
Psoriasis	Psori	No	Yes	7883	777354	0.010039	7	NA	NA	4982	NA	NA	NA	NA	NA	NA	800	NA	1255	204	128	153	NA	361	NA
Rheumatoid arthritis	RheumArth	No	Yes	1682	767820	0.00218583	4	NA	NA	856	NA	NA	NA	NA	NA	NA	187	NA	484	NA	155	NA	NA	NA	NA
Rheumatic heart disease	RheumHeaDis	No	Yes	6858	780006	0.00871561	8	139	NA	3977	153	NA	NA	NA	NA	NA	1314	NA	575	200	190	NA	NA	310	NA
Stroke	Stroke	No	No / Partial	12386	715269	0.0170218	9	154	NA	9167	154	NA	NA	NA	NA	NA	866	NA	402	442	657	316	NA	228	NA
Type 2 diabetes	T2Diab	No	Yes	38324	710313	0.0511917	13	1255	131	12775	707	NA	NA	NA	NA	NA	3685	644	10058	2523	3102	1746	122	1283	293
Urolithiasis	Urolith	No	Yes	28810	732853	0.0378251	11	NA	NA	9644	NA	1573	2366	148	10556	NA	1551	143	1634	NA	399	343	NA	453	NA
Varicose veins	VaricVeins	No	No	19259	720900	0.0260201	6	NA	NA	15027	NA	NA	NA	NA	NA	NA	1307	NA	1436	NA	630	490	NA	369	NA
Venous thromboembolism	VTE	No	Yes	15333	750215	0.0200288	6	117	NA	12474	104	NA	NA	NA	NA	NA	2136	103	399	NA	NA	NA	NA	NA	NA

## Sheet: S2
			UK Biobank (UKB)				All of Us (AOU)					100k Genomes Project		G&H	BBJ	BioMe
Phenotype	Phenotype ID	Total	AFR	EAS	EUR	SAS	AFR	AMR	EAS	EUR	SAS	EUR	SAS	SAS	EAS	AFR	AMR	EAS	EUR	SAS
Alanine transaminase	ALT	617017	6185	1567	377334	6035	31998	32492	NA	106538	1443	NA	NA	30774	4934	794	8095	NA	674	8154
Aspartate aminotransferase	AST	603011	NA	NA	376082	NA	36250	33651	NA	116894	1528	NA	NA	12351	4900	NA	8063	4506	673	8113
Body mass index	BMI	701209	NA	NA	394221	NA	70272	NA	7447	171473	3294	NA	NA	30134	5223	873	8403	NA	775	9094
C-reactive protein	CRP	459370	NA	NA	376685	NA	8890	8338	612	33622	NA	NA	NA	23484	2730	279	2215	NA	NA	2515
HDL cholesterol	HDLC	535801	NA	NA	345497	NA	26233	20080	3088	94256	NA	NA	NA	27209	3824	560	6213	3351	454	5036
Height	Height	769898	6507	1640	394632	6245	76585	NA	8895	210399	3794	NA	NA	31896	5267	885	8461	4760	781	9151
LDL cholesterol	LDLC	529067	NA	NA	376752	NA	20174	14492	2312	72596	1046	NA	NA	25974	3866	563	6244	NA	NA	5048
Total cholesterol	TChol	410771	NA	NA	222300	NA	26711	20873	3112	97263	1385	NA	NA	27478	4788	571	6290	NA	NA	NA
Triglycerides	TG	568607	NA	NA	377167	NA	25122	20419	3106	95121	1375	NA	NA	25941	4605	567	6265	3392	456	5071

## Sheet: S3
	Observed genes (AC>0)			Testable genes (AC>=10)
	homoz alone	with CH	% increase	homoz alone	with CH	% increase
pLoF	5081	5316	0.0462507	1151	1253	0.0886186
damaging_missense	10158	10402	0.0240205	2990	3235	0.0819398
pLoF|damaging_missense	12548	12989	0.035145	4469	4966	0.111211
nonsynonymous	18703	18812	0.00582794	15606	16368	0.0488274
synonymous	18479	18569	0.00487039	15431	15933	0.0325319

## Sheet: S4
Gene	This study	Novel	Sulem et al	Narasimhan et al	Saleheen et al	gnomAD	Oddsson et al	Sun et al	Ensembl ID
TOTAL	5894	2018	1154	781	1317	1815	2418	4848
A1BG	1	1	0	0	0	0	0	0	ENSG00000121410
A2M	0	0	0	0	0	1	0	0	NA
A2ML1	1	0	0	0	0	1	1	1	ENSG00000166535
A3GALT2	1	0	0	0	1	1	1	1	ENSG00000184389
A4GNT	0	0	1	0	1	1	1	0	NA
AAAS	1	1	0	0	0	0	0	0	ENSG00000094914
AACS	1	1	0	0	0	0	0	0	ENSG00000081760
AADAC	1	0	1	0	1	0	1	1	ENSG00000114771
AADACL2	1	0	0	0	1	0	0	1	ENSG00000197953
AADACL3	0	0	0	0	0	0	0	1	NA
AADACL4	0	0	0	0	0	1	0	0	NA
AADAT	0	0	0	0	0	0	1	0	NA
AAGAB	0	0	0	0	0	0	1	0	NA
AAMDC	1	0	0	0	1	1	0	0	ENSG00000087884
AAR2	1	0	0	0	0	0	1	1	ENSG00000131043
AARD	0	0	1	0	0	0	1	1	NA
AARSD1	1	0	0	0	0	0	1	1	ENSG00000266967
AASDH	1	0	0	0	0	0	0	1	ENSG00000157426
AASS	1	1	0	0	0	0	0	0	ENSG00000008311
AATK	0	0	0	0	0	0	1	1	NA
ABCA1	1	1	0	0	0	0	0	0	ENSG00000165029
ABCA10	1	0	0	0	1	0	1	1	ENSG00000154263
ABCA13	1	0	1	1	1	1	1	1	ENSG00000179869
ABCA4	1	0	0	0	0	0	0	1	ENSG00000198691
ABCA5	1	0	0	0	0	1	0	1	ENSG00000154265
ABCA6	1	0	0	0	1	1	0	1	ENSG00000154262
ABCA7	1	0	0	1	0	1	1	1	ENSG00000064687
ABCA8	1	0	0	0	1	1	1	1	ENSG00000141338
ABCA9	1	0	0	0	1	1	1	1	ENSG00000154258
ABCB11	0	0	0	0	0	0	0	1	NA
ABCB5	1	0	1	0	0	0	1	1	ENSG00000004846
ABCB6	1	0	1	0	0	0	1	0	ENSG00000115657
ABCB7	0	0	0	0	0	1	0	0	NA
ABCB8	1	0	0	0	0	0	0	1	ENSG00000197150
ABCB9	1	0	0	0	0	0	0	1	ENSG00000150967
ABCC10	1	0	0	0	0	1	0	1	ENSG00000124574
ABCC11	1	0	1	0	0	1	0	1	ENSG00000121270
ABCC12	1	0	1	1	1	1	1	1	ENSG00000140798
ABCC2	1	0	1	0	1	1	1	1	ENSG00000023839
ABCC3	0	0	0	0	0	0	1	1	NA
ABCC4	1	0	0	0	0	0	1	0	ENSG00000125257
ABCC6	1	0	1	0	0	0	1	1	ENSG00000091262
ABCC9	1	0	0	0	0	0	1	1	ENSG00000069431
ABCD4	1	1	0	0	0	0	0	0	ENSG00000119688
ABCF1	0	0	0	0	0	0	0	1	NA
ABCF2	1	1	0	0	0	0	0	0	ENSG00000033050
ABCF2-H2BK1	1	1	0	0	0	0	0	0	ENSG00000285292
ABCG1	0	0	0	1	0	0	0	0	NA
ABCG2	1	0	0	1	1	1	0	1	ENSG00000118777
ABCG4	0	0	0	1	0	0	0	0	NA
ABCG5	0	0	0	0	0	0	0	1	NA
ABCG8	1	0	0	0	0	0	1	1	ENSG00000143921
ABHD1	0	0	0	0	0	0	0	1	NA
ABHD12B	1	0	0	0	0	1	0	1	ENSG00000131969
ABHD14A	0	0	0	0	0	0	0	1	NA
ABHD14A-ACY1	1	0	0	0	0	0	0	1	ENSG00000114786
ABHD14B	1	0	1	0	0	1	1	1	ENSG00000114779
ABHD15	1	0	1	1	0	1	1	1	ENSG00000168792
ABHD15-AS1	0	0	0	0	0	0	1	0	NA
ABHD16A	1	1	0	0	0	0	0	0	ENSG00000204427
ABHD16B	1	0	0	0	1	0	0	0	ENSG00000183260
ABHD18	1	0	0	0	0	0	1	1	ENSG00000164074
ABHD3	0	0	0	0	0	0	0	1	NA
ABHD4	1	0	1	0	0	0	1	1	ENSG00000100439
ABHD8	1	0	0	0	0	0	0	1	ENSG00000127220
ABI3BP	1	0	0	0	0	1	0	1	ENSG00000154175
ABITRAM	0	0	0	0	0	0	0	1	NA
ABL2	1	0	1	0	0	0	0	0	ENSG00000143322
ABLIM1	1	0	1	0	0	0	1	1	ENSG00000099204
ABLIM2	0	0	0	0	1	0	0	1	NA
ABO	1	0	0	0	0	0	0	1	ENSG00000175164
ABRA	0	0	0	0	0	0	0	1	NA
ABTB1	1	0	1	0	1	1	1	1	ENSG00000114626
AC002094.3	0	0	0	0	0	0	0	1	NA
AC002456.2	0	0	0	0	0	0	1	0	NA
AC002996.1	0	0	0	0	0	0	0	1	NA
AC004076.1	0	0	0	0	0	0	0	1	NA
AC004076.7	0	0	0	0	0	1	0	0	NA
AC004381	0	0	1	0	0	0	0	0	NA
AC004593.2	0	0	0	0	0	0	0	1	NA
AC005154.5	0	0	0	0	0	0	0	1	NA
AC005324.3	0	0	0	0	0	0	0	1	NA
AC005544.1	0	0	0	1	0	0	0	0	NA
AC005726.1	0	0	0	0	0	0	0	1	NA
AC005833.1	0	0	0	0	0	0	0	1	NA
AC005841.1	0	0	0	0	0	1	0	0	NA
AC006059.2	0	0	0	0	0	0	0	1	NA
AC006262.10	0	0	0	0	0	0	1	0	NA
AC006380.3	0	0	0	0	0	0	1	0	NA
AC007795.1	0	0	0	0	0	0	1	0	NA
AC008067.2	0	0	0	0	0	0	1	0	NA
AC008271.1	0	0	0	0	0	0	1	0	NA
AC008695.1	0	0	0	0	0	0	0	1	NA
AC008770.2	0	0	0	0	0	0	0	1	NA
AC008982.1	0	0	0	0	0	0	0	1	NA
AC009879.2	0	0	0	0	0	0	0	1	NA
AC010132.11	0	0	0	0	0	0	1	0	NA
AC010255.3	0	0	0	0	0	0	0	1	NA
AC011455.2	0	0	0	0	0	0	0	1	NA
AC011462.1	0	0	0	0	0	0	0	1	NA
AC011500.1	0	0	0	1	0	0	0	0	NA
AC011997.1	0	0	0	0	0	1	0	0	NA
AC012531.3	0	0	0	0	0	0	0	1	NA
AC015969.3	0	0	0	0	0	0	1	0	NA
AC016885.1	0	0	0	0	0	1	0	0	NA
AC018638.1	0	0	0	0	0	0	1	0	NA
AC018755.18	0	0	0	0	0	0	1	0	NA
AC018755.2	0	0	0	0	0	0	0	1	NA
AC020907.6	0	0	0	0	0	0	0	1	NA
AC021218.2	0	0	0	0	1	0	0	0	NA
AC021860.1	0	0	0	0	1	0	0	0	NA
AC022137.3	0	0	0	0	0	0	0	1	NA
AC022182.1	0	0	0	0	0	0	1	0	NA
AC023115.4	0	0	0	0	0	0	1	0	NA
AC024558.2	0	0	0	0	0	0	0	1	NA
AC025165.3	0	0	0	0	0	0	0	1	NA
AC026449.1	0	0	0	0	0	0	1	0	NA
AC026740.3	0	0	0	0	0	0	0	1	NA
AC027601.1	0	0	0	0	0	0	1	0	NA
AC064874.1	0	0	0	1	0	0	0	0	NA
AC068580.4	0	0	0	0	0	0	0	1	NA
AC068775.1	0	0	0	0	0	0	0	1	NA
AC073343.1	0	0	0	1	0	1	0	0	NA
AC079466.1	0	0	0	0	0	0	1	0	NA
AC079779.5	0	0	0	0	0	0	1	0	NA
AC091801.1	0	0	0	0	0	0	1	0	NA
AC092143.1	0	0	0	0	0	0	0	1	NA
AC093323.3	0	0	0	0	0	0	1	0	NA
AC093827.5	0	0	0	0	0	0	0	1	NA
AC097662.2	0	0	0	0	0	0	1	0	NA
AC098582.1	0	0	0	0	0	0	0	1	NA
AC099489.1	0	0	0	0	0	0	0	1	NA
AC100868.1	0	0	0	0	0	0	0	1	NA
AC104452.1	0	0	0	0	0	0	0	1	NA
AC104809.3	0	0	0	0	1	0	0	0	NA
AC106869.2	0	0	0	0	0	0	1	0	NA
AC109583.1	0	0	0	0	0	0	0	1	NA
AC119396.1	0	0	0	0	0	0	0	1	NA
AC138647.1	0	0	0	1	0	0	0	0	NA
AC144573.1	0	0	0	0	0	0	0	1	NA
ACAA2	0	0	0	0	0	0	0	1	NA
ACACB	1	0	1	0	1	1	1	1	ENSG00000076555
ACAD10	1	0	0	0	0	1	0	1	ENSG00000111271
ACAD11	1	0	1	0	0	1	0	1	ENSG00000240303
ACAD9	0	0	0	0	0	0	1	0	NA
ACADL	1	0	1	0	0	0	1	1	ENSG00000115361
ACADM	0	0	0	0	0	0	0	1	NA
ACADSB	1	0	1	0	0	0	0	1	ENSG00000196177
ACAP1	0	0	0	0	0	0	0	1	NA
ACBD5	1	1	0	0	0	0	0	0	ENSG00000107897
ACBD7	1	0	0	0	1	1	0	1	ENSG00000176244
ACCS	1	0	0	0	0	0	0	1	ENSG00000110455
ACCSL	0	0	1	0	0	0	1	1	NA
ACER2	1	1	0	0	0	0	0	0	ENSG00000177076
ACIN1	0	0	0	1	0	0	0	0	NA
ACKR2	0	0	0	1	0	0	0	0	NA
ACKR4	0	0	0	0	0	1	0	0	NA
ACO1	1	0	0	0	0	0	0	1	ENSG00000122729
ACOT1	0	0	0	0	0	1	0	1	NA
ACOT11	1	0	1	0	0	0	1	1	ENSG00000162390
ACOT12	1	0	0	0	0	0	0	1	ENSG00000172497
ACOT13	1	0	0	0	0	1	0	1	ENSG00000112304
ACOT2	1	1	0	0	0	0	0	0	ENSG00000119673
ACOT4	1	0	0	0	0	1	0	1	ENSG00000177465
ACOT6	0	0	1	0	0	1	1	0	NA
ACOT8	1	0	1	0	0	1	1	1	ENSG00000101473
ACOT9	1	1	0	0	0	0	0	0	ENSG00000123130
ACOX2	1	0	1	0	0	0	1	1	ENSG00000168306
ACOX3	1	0	0	0	0	1	0	1	ENSG00000087008
ACOXL	1	0	1	0	1	1	1	1	ENSG00000153093
ACP1	1	1	0	0	0	0	0	0	ENSG00000143727
ACP3	1	0	0	0	0	0	0	1	ENSG00000014257
ACP4	1	1	0	0	0	0	0	0	ENSG00000142513
ACP5	1	1	0	0	0	0	0	0	ENSG00000102575
ACP6	1	1	0	0	0	0	0	0	ENSG00000162836
ACP7	1	1	0	0	0	0	0	0	ENSG00000183760
ACPP	0	0	0	0	0	1	0	0	NA
ACRBP	0	0	0	0	0	0	0	1	NA
ACSBG2	1	0	0	0	1	1	0	1	ENSG00000130377
ACSF3	0	0	1	0	1	1	1	0	NA
ACSL4	1	1	0	0	0	0	0	0	ENSG00000068366
ACSM1	1	0	0	0	1	0	1	1	ENSG00000166743
ACSM2A	1	0	1	0	1	1	0	1	ENSG00000183747
ACSM2B	1	0	0	0	0	1	0	1	ENSG00000066813
ACSM3	1	0	1	1	0	1	1	1	ENSG00000005187
ACSM4	1	0	0	0	1	0	1	1	ENSG00000215009
ACSM5	1	0	0	0	0	0	0	1	ENSG00000183549
ACSM6	1	0	0	0	0	0	0	1	ENSG00000173124
ACSS2	1	1	0	0	0	0	0	0	ENSG00000131069
ACSS3	1	1	0	0	0	0	0	0	ENSG00000111058
ACTA1	1	1	0	0	0	0	0	0	ENSG00000143632
ACTBL2	1	1	0	0	0	0	0	0	ENSG00000169067
ACTL6B	1	1	0	0	0	0	0	0	ENSG00000077080
ACTL7B	1	1	0	0	0	0	0	0	ENSG00000148156
ACTN3	1	0	0	0	0	0	0	1	ENSG00000248746
ACTR10	1	0	0	0	0	0	0	1	ENSG00000131966
ACTR1B	1	0	0	0	0	0	0	1	ENSG00000115073
ACTRT1	1	1	0	0	0	0	0	0	ENSG00000123165
ACY1	1	1	0	0	0	0	0	0	ENSG00000243989
ACYP2	1	1	0	0	0	0	0	0	ENSG00000170634
ADA2	0	0	0	0	0	0	0	1	NA
ADAD1	0	0	0	0	0	0	0	1	NA
ADAL	0	0	1	0	0	0	0	1	NA
ADAM12	1	0	0	0	0	0	0	1	ENSG00000148848
ADAM15	1	1	0	0	0	0	0	0	ENSG00000143537
ADAM18	1	0	0	0	0	0	0	1	ENSG00000168619
ADAM19	1	1	0	0	0	0	0	0	ENSG00000135074
ADAM2	1	0	1	1	0	1	1	1	ENSG00000104755
ADAM20	0	0	1	0	1	0	0	0	NA
ADAM28	1	0	0	0	0	0	0	1	ENSG00000042980
ADAM32	0	0	1	0	0	1	1	0	NA
ADAM33	1	0	0	1	0	0	0	1	ENSG00000149451
ADAM7	1	0	0	0	0	0	1	1	ENSG00000069206
ADAM8	1	0	0	0	1	1	1	1	ENSG00000151651
ADAM9	0	0	0	0	1	0	0	0	NA
ADAMDEC1	1	0	0	0	0	0	0	1	ENSG00000134028
ADAMTS1	1	1	0	0	0	0	0	0	ENSG00000154734
ADAMTS10	1	1	0	0	0	0	0	0	ENSG00000142303
ADAMTS12	1	0	0	0	0	0	0	1	ENSG00000151388
ADAMTS13	1	1	0	0	0	0	0	0	ENSG00000160323
ADAMTS14	1	0	0	0	0	0	0	1	ENSG00000138316
ADAMTS15	0	0	0	0	0	0	0	1	NA
ADAMTS17	0	0	0	0	1	1	0	1	NA
ADAMTS18	1	0	0	0	0	0	0	1	ENSG00000140873
ADAMTS19	1	0	0	0	0	0	0	1	ENSG00000145808
ADAMTS20	1	0	0	0	0	0	0	1	ENSG00000173157
ADAMTS5	1	0	0	0	0	0	0	1	ENSG00000154736
ADAMTS7	1	0	0	0	0	1	0	0	ENSG00000136378
ADAMTS8	1	0	0	1	0	1	0	1	ENSG00000134917
ADAMTSL1	1	0	0	0	0	0	1	1	ENSG00000178031
ADAMTSL3	0	0	1	0	0	0	1	0	NA
ADAMTSL4	1	0	1	0	0	1	1	1	ENSG00000143382
ADAMTSL5	1	0	0	0	0	0	0	1	ENSG00000185761
ADAP1	0	0	0	0	0	0	1	0	NA
ADAP2	1	0	0	0	0	1	1	1	ENSG00000184060
ADAT1	0	0	0	0	0	0	0	1	NA
ADCK1	1	0	1	0	0	0	1	1	ENSG00000063761
ADCK2	1	0	1	0	0	1	1	1	ENSG00000133597
ADCY10	1	0	0	1	0	0	1	1	ENSG00000143199
ADCY2	0	0	0	0	0	1	0	0	NA
ADCY3	1	0	0	0	0	1	0	0	ENSG00000138031
ADCY4	1	0	0	0	0	0	0	1	ENSG00000129467
ADCY7	1	0	0	0	0	0	0	1	ENSG00000121281
ADCY9	0	0	0	0	0	0	1	0	NA
ADD1	1	0	0	0	0	0	1	0	ENSG00000087274
ADGB	1	0	0	0	0	0	0	1	ENSG00000118492
ADGRA1	0	0	0	0	0	0	1	0	NA
ADGRA3	1	1	0	0	0	0	0	0	ENSG00000152990
ADGRD2	1	0	0	0	0	0	1	0	ENSG00000180264
ADGRE1	1	0	0	0	0	0	1	1	ENSG00000174837
ADGRE2	1	0	0	0	0	0	1	1	ENSG00000127507
ADGRE3	1	0	0	0	0	0	1	1	ENSG00000131355
ADGRE5	1	1	0	0	0	0	0	0	ENSG00000123146
ADGRF1	1	0	0	0	0	0	0	1	ENSG00000153292
ADGRF2	0	0	0	0	0	0	1	1	NA
ADGRF3	1	0	0	0	0	0	1	1	ENSG00000173567
ADGRF4	1	0	0	0	0	0	0	1	ENSG00000153294
ADGRG4	1	0	0	0	0	0	0	1	ENSG00000156920
ADGRG7	1	0	0	0	0	0	1	1	ENSG00000144820
ADGRL4	1	0	0	0	0	0	0	1	ENSG00000162618
ADGRV1	1	0	0	0	0	0	1	1	ENSG00000164199
ADH1A	1	1	0	0	0	0	0	0	ENSG00000187758
ADH1B	1	1	0	0	0	0	0	0	ENSG00000196616
ADH1C	1	0	0	0	0	0	1	0	ENSG00000248144
ADH4	1	0	0	0	0	0	0	1	ENSG00000198099
ADH6	1	0	0	0	0	0	0	1	ENSG00000172955
ADHFE1	0	0	0	0	0	1	0	1	NA
ADI1	0	0	0	0	0	0	0	1	NA
ADIG	0	0	0	1	0	0	0	0	NA
ADORA2A-AS1	0	0	0	0	0	0	1	0	NA
ADORA3	0	0	1	1	0	0	0	0	NA
ADPRH	1	0	0	0	0	1	1	1	ENSG00000144843
ADPRHL1	1	0	0	1	1	0	0	1	ENSG00000153531
ADPRM	0	0	0	0	0	0	0	1	NA
ADRA1A	0	0	1	0	0	0	1	0	NA
ADRA2B	0	0	0	0	1	0	0	1	NA
ADRB3	1	0	0	0	0	1	0	1	ENSG00000188778
ADRM1	0	0	0	0	0	0	0	1	NA
ADSS1	0	0	0	0	0	0	0	1	NA
ADSSL1	0	0	0	0	0	1	0	0	NA
AEBP1	1	0	1	1	0	1	1	1	ENSG00000106624
AES	0	0	0	0	0	0	1	0	NA
AFAP1L1	0	0	0	0	0	0	0	1	NA
AFAP1L2	1	1	0	0	0	0	0	0	ENSG00000169129
AFF1	1	1	0	0	0	0	0	0	ENSG00000172493
AFF3	1	0	0	0	1	0	0	0	ENSG00000144218
AFG1L	0	0	0	0	0	0	0	1	NA
AFM	1	0	1	0	0	0	1	1	ENSG00000079557
AFMID	1	0	1	0	0	0	1	1	ENSG00000183077
AFP	1	0	1	1	0	0	0	1	ENSG00000081051
AFTPH	0	0	0	0	0	0	0	1	NA
AGAP1	0	0	0	0	0	0	1	0	NA
AGAP11	0	0	1	0	0	0	0	0	NA
AGAP3	1	1	0	0	0	0	0	0	ENSG00000133612
AGAP4	1	1	0	0	0	0	0	0	ENSG00000188234
AGAP5	1	0	0	0	0	0	0	1	ENSG00000172650
AGAP6	1	0	0	0	1	1	0	1	ENSG00000204149
AGAP9	1	0	0	0	0	0	0	1	ENSG00000204172
AGBL1	1	0	1	0	1	1	1	1	ENSG00000273540
AGBL2	1	0	1	0	1	0	1	1	ENSG00000165923
AGBL3	1	0	0	0	0	0	1	1	ENSG00000146856
AGBL4	1	0	0	0	0	0	0	1	ENSG00000186094
AGBL5	1	0	0	0	0	0	0	1	ENSG00000084693
AGER	0	0	0	1	0	0	0	1	NA
AGGF1	1	0	0	0	0	0	0	1	ENSG00000164252
AGK	1	1	0	0	0	0	0	0	ENSG00000006530
AGL	1	0	0	0	0	0	0	1	ENSG00000162688
AGMAT	0	0	0	0	0	0	0	1	NA
AGMO	1	0	1	0	0	0	1	1	ENSG00000187546
AGPAT2	1	1	0	0	0	0	0	0	ENSG00000169692
AGPAT9	0	0	1	1	0	1	0	0	NA
AGR3	1	0	1	1	0	0	1	1	ENSG00000173467
AGRN	0	0	0	0	0	0	0	1	NA
AGTR2	1	1	0	0	0	0	0	0	ENSG00000180772
AGXT	1	1	0	0	0	0	0	0	ENSG00000172482
AGXT2	1	0	0	0	0	1	0	1	ENSG00000113492
AHCTF1	1	0	1	0	0	0	1	1	ENSG00000153207
AHI1	1	0	1	1	0	0	1	1	ENSG00000135541
AHNAK	0	0	0	0	0	0	0	1	NA
AHNAK2	0	0	0	0	1	0	0	1	NA
AHSA2	0	0	0	0	0	1	0	0	NA
AIDA	0	0	0	0	0	0	0	1	NA
AIF1	1	0	0	1	1	1	0	0	ENSG00000204472
AIFM3	1	0	0	0	0	1	0	1	ENSG00000183773
AIM1	0	0	1	0	0	1	0	0	NA
AIM1L	0	0	0	0	0	0	1	0	NA
AIM2	1	0	0	0	0	0	1	1	ENSG00000163568
AIMP1	1	1	0	0	0	0	0	0	ENSG00000164022
AIP	0	0	0	0	0	0	1	0	NA
AIRE	1	0	1	0	0	0	1	1	ENSG00000160224
AJUBA	0	0	0	0	0	0	1	0	NA
AK3	0	0	0	0	0	0	0	1	NA
AK7	1	0	0	0	0	0	0	1	ENSG00000140057
AK8	1	0	1	0	0	0	1	0	ENSG00000165695
AK9	1	0	0	0	0	0	0	1	ENSG00000155085
AKAP4	1	1	0	0	0	0	0	0	ENSG00000147081
AKAP9	1	1	0	0	0	0	0	0	ENSG00000127914
AKNA	1	1	0	0	0	0	0	0	ENSG00000106948
AKNAD1	1	0	0	1	0	0	0	1	ENSG00000162641
AKR1A1	0	0	1	0	0	0	1	1	NA
AKR1B1	1	1	0	0	0	0	0	0	ENSG00000085662
AKR1B10	1	0	0	1	1	1	0	1	ENSG00000198074
AKR1B15	0	0	0	0	1	1	0	1	NA
AKR1C1	1	0	0	0	0	1	0	1	ENSG00000187134
AKR1C2	0	0	0	0	0	0	0	1	NA
AKR1C3	1	0	1	0	1	1	1	1	ENSG00000196139
AKR1C4	1	1	0	0	0	0	0	0	ENSG00000198610
AKR1D1	0	0	0	1	0	0	1	0	NA
AKR1E2	1	0	0	1	1	0	0	1	ENSG00000165568
AKR7A2	1	0	0	0	0	0	0	1	ENSG00000053371
AKR7A3	1	0	0	0	0	1	0	1	ENSG00000162482
AL022318.4	0	0	0	0	0	0	0	1	NA
AL031315.1	0	0	0	0	0	0	0	1	NA
AL031681.3	0	0	0	0	0	0	0	1	NA
AL031777.2	0	0	0	0	0	0	0	1	NA
AL035460.1	0	0	0	0	0	0	0	1	NA
AL035461.4	0	0	0	0	0	0	0	1	NA
AL049634.2	0	0	0	0	0	0	0	1	NA
AL109810.2	0	0	0	0	0	0	0	1	NA
AL132671.2	0	0	0	0	0	0	0	1	NA
AL133493.2	0	0	0	0	0	0	1	0	NA
AL136295.1	0	0	0	0	0	0	0	1	NA
AL162417.1	0	0	0	0	0	0	0	1	NA
AL354828.2	0	0	0	0	0	0	1	0	NA
AL355315.1	0	0	0	0	0	0	0	1	NA
AL356053.1	0	0	0	0	0	0	1	0	NA
AL358113.1	0	0	0	0	0	0	1	1	NA
AL590822.1	0	0	0	0	1	0	0	0	NA
AL603764.2	0	0	0	0	0	0	0	1	NA
AL603832.3	0	0	0	0	0	0	0	1	NA
AL645922.1	0	0	0	0	0	0	0	1	NA
AL662899.4	0	0	0	0	0	0	0	1	NA
AL669918.1	0	0	0	0	0	0	0	1	NA
AL713999.1	0	0	0	0	0	0	0	1	NA
ALDH16A1	1	0	0	0	1	1	0	0	ENSG00000161618
ALDH1A1	1	1	0	0	0	0	0	0	ENSG00000165092
ALDH1B1	1	0	1	0	1	1	1	1	ENSG00000137124
ALDH1L1	0	0	0	0	0	1	1	0	NA
ALDH1L2	1	0	0	1	1	1	0	1	ENSG00000136010
ALDH2	0	0	1	0	0	1	0	1	NA
ALDH3A1	1	0	0	0	0	1	0	1	ENSG00000108602
ALDH3B2	0	0	0	0	0	0	0	1	NA
ALDH4A1	1	1	0	0	0	0	0	0	ENSG00000159423
ALDH5A1	1	1	0	0	0	0	0	0	ENSG00000112294
ALDH6A1	0	0	0	1	0	0	0	0	NA
ALDH7A1	0	0	0	0	0	0	1	0	NA
ALDH8A1	1	0	0	0	0	0	0	1	ENSG00000118514
ALDH9A1	1	0	1	0	0	0	1	0	ENSG00000143149
ALG10B	1	1	0	0	0	0	0	0	ENSG00000175548
ALG13	1	1	0	0	0	0	0	0	ENSG00000101901
ALG1L2	1	0	0	0	0	0	0	1	ENSG00000251287
ALG3	0	0	0	0	0	0	0	1	NA
ALK	0	0	0	1	0	0	0	0	NA
ALKBH3	1	0	0	0	0	0	1	1	ENSG00000166199
ALKBH6	0	0	0	0	0	1	1	0	NA
ALKBH8	1	0	0	0	0	0	1	0	ENSG00000137760
ALLC	1	0	0	0	0	1	1	1	ENSG00000151360
ALMS1	1	0	0	0	0	0	1	1	ENSG00000116127
ALOX12	1	1	0	0	0	0	0	0	ENSG00000108839
ALOX15	1	0	1	0	0	1	1	1	ENSG00000161905
ALOX15B	1	0	0	0	0	0	1	1	ENSG00000179593
ALOX5	1	0	0	0	0	0	1	1	ENSG00000012779
ALOXE3	1	0	0	0	0	0	0	1	ENSG00000179148
ALPG	1	1	0	0	0	0	0	0	ENSG00000163286
ALPI	1	0	0	0	0	0	0	1	ENSG00000163295
ALPK1	1	0	0	1	0	1	1	1	ENSG00000073331
ALPK2	1	0	0	0	0	0	1	1	ENSG00000198796
ALPK3	0	0	0	1	0	0	0	1	NA
ALPL	1	0	0	0	0	0	0	1	ENSG00000162551
ALPP	1	0	0	0	0	0	0	1	ENSG00000163283
ALPPL2	0	0	0	0	0	1	0	0	NA
ALS2CL	1	0	1	0	0	1	1	1	ENSG00000178038
ALS2CR11	0	0	0	1	0	0	0	0	NA
ALS2CR12	0	0	0	1	0	0	0	0	NA
AMBN	1	1	0	0	0	0	0	0	ENSG00000178522
AMDHD1	1	0	0	0	0	0	0	1	ENSG00000139344
AMDHD2	0	0	1	0	0	0	0	0	NA
AMELX	1	1	0	0	0	0	0	0	ENSG00000125363
AMFR	1	1	0	0	0	0	0	0	ENSG00000159461
AMHR2	0	0	0	0	0	0	0	1	NA
AMN	0	0	0	0	0	0	0	1	NA
AMPD1	1	0	0	0	1	0	0	1	ENSG00000116748
AMPD3	1	0	1	0	0	0	0	1	ENSG00000133805
AMTN	0	0	0	0	0	0	0	1	NA
AMY1A	0	0	0	0	0	1	0	0	NA
AMY1B	0	0	0	0	0	1	0	0	NA
AMY1C	0	0	0	0	0	1	0	0	NA
AMY2A	1	0	0	0	0	1	0	0	ENSG00000243480
AMY2B	1	0	0	0	0	0	0	1	ENSG00000240038
AMZ1	1	0	0	0	0	1	0	1	ENSG00000174945
AMZ2	1	0	1	0	0	0	0	1	ENSG00000196704
ANAPC13	0	0	0	0	0	0	0	1	NA
ANGEL1	1	0	0	1	0	0	1	1	ENSG00000013523
ANGEL2	1	0	0	0	0	0	1	1	ENSG00000174606
ANGPT4	0	0	0	0	0	1	1	0	NA
ANGPTL3	1	0	0	0	0	0	0	1	ENSG00000132855
ANGPTL4	1	1	0	0	0	0	0	0	ENSG00000167772
ANGPTL5	1	0	0	0	1	1	0	1	ENSG00000187151
ANGPTL6	1	0	1	1	0	0	1	1	ENSG00000130812
ANGPTL7	0	0	1	0	0	0	1	1	NA
ANGPTL8	1	0	0	0	0	0	0	1	ENSG00000130173
ANK2	1	0	0	0	0	0	0	1	ENSG00000145362
ANKAR	1	0	1	0	0	1	1	1	ENSG00000151687
ANKDD1A	1	1	0	0	0	0	0	0	ENSG00000166839
ANKDD1B	1	0	0	1	1	1	0	1	ENSG00000189045
ANKEF1	1	1	0	0	0	0	0	0	ENSG00000132623
ANKFN1	1	1	0	0	0	0	0	0	ENSG00000153930
ANKHD1	0	0	0	0	0	0	0	1	NA
ANKHD1-EIF4EBP3	1	0	0	0	0	0	0	1	ENSG00000254996
ANKK1	0	0	0	1	0	1	1	1	NA
ANKLE1	1	0	0	1	0	0	1	1	ENSG00000160117
ANKMY1	1	0	0	0	0	0	0	1	ENSG00000144504
ANKMY2	1	0	0	0	0	0	1	0	ENSG00000106524
ANKRD1	0	0	0	0	0	0	1	0	NA
ANKRD12	1	1	0	0	0	0	0	0	ENSG00000101745
ANKRD18B	1	0	0	0	0	0	0	1	ENSG00000230453
ANKRD2	1	0	0	0	0	0	0	1	ENSG00000165887
ANKRD20A1	1	0	0	0	0	1	0	0	ENSG00000260691
ANKRD20A2	0	0	0	0	0	1	0	0	NA
ANKRD20A4	0	0	0	0	0	1	0	0	NA
ANKRD20A4P	0	0	0	0	0	0	0	1	NA
ANKRD22	0	0	0	0	1	1	0	1	NA
ANKRD23	1	0	0	0	0	0	0	1	ENSG00000163126
ANKRD24	1	0	0	0	0	0	1	1	ENSG00000089847
ANKRD26	1	0	0	0	0	0	0	1	ENSG00000107890
ANKRD27	1	0	1	0	1	1	1	1	ENSG00000105186
ANKRD30A	1	0	1	1	1	1	0	1	ENSG00000148513
ANKRD30B	1	0	0	1	1	1	0	1	ENSG00000180777
ANKRD31	1	0	0	1	1	0	0	1	ENSG00000145700
ANKRD33	0	0	0	1	1	0	0	0	NA
ANKRD34B	0	0	0	0	0	0	0	1	NA
ANKRD35	1	0	0	0	0	1	0	1	ENSG00000198483
ANKRD36	1	0	0	0	1	0	0	1	ENSG00000135976
ANKRD36B	1	1	0	0	0	0	0	0	ENSG00000196912
ANKRD42	1	0	1	0	0	0	1	1	ENSG00000137494
ANKRD50	0	0	1	0	0	0	0	1	NA
ANKRD53	1	0	0	0	0	0	0	1	ENSG00000144031
ANKRD55	1	1	0	0	0	0	0	0	ENSG00000164512
ANKRD6	0	0	0	0	0	0	0	1	NA
ANKRD60	1	0	0	0	0	0	0	1	ENSG00000124227
ANKRD9	1	0	0	0	0	0	0	1	ENSG00000156381
ANKS6	1	0	0	0	0	0	0	1	ENSG00000165138
ANKUB1	1	0	0	0	0	1	0	1	ENSG00000206199
ANKZF1	1	0	0	0	0	0	0	1	ENSG00000163516
ANLN	1	0	1	0	0	0	1	1	ENSG00000011426
ANO1	1	1	0	0	0	0	0	0	ENSG00000131620
ANO10	1	1	0	0	0	0	0	0	ENSG00000160746
ANO2	1	0	1	0	0	0	1	1	ENSG00000047617
ANO5	1	0	1	0	0	1	1	1	ENSG00000171714
ANO6	1	0	1	0	0	1	1	1	ENSG00000177119
ANO7	1	0	1	0	0	0	1	1	ENSG00000146205
ANO9	1	0	0	0	0	0	0	1	ENSG00000185101
ANOS1	1	1	0	0	0	0	0	0	ENSG00000011201
ANPEP	0	0	0	0	0	0	1	0	NA
ANTKMT	0	0	0	0	0	0	0	1	NA
ANTXR1	0	0	0	0	0	0	0	1	NA
ANTXR2	1	1	0	0	0	0	0	0	ENSG00000163297
ANTXRL	1	0	0	0	0	0	0	1	ENSG00000274209
ANXA1	1	0	0	0	0	0	1	1	ENSG00000135046
ANXA10	0	0	0	0	0	0	0	1	NA
ANXA11	0	0	0	0	0	0	0	1	NA
ANXA13	0	0	0	0	0	0	0	1	NA
ANXA2	0	0	0	0	1	0	0	0	NA
ANXA3	0	0	0	0	0	0	0	1	NA
ANXA4	1	0	0	1	0	0	0	1	ENSG00000196975
ANXA5	1	0	0	0	1	1	0	1	ENSG00000164111
ANXA7	0	0	0	0	0	0	0	1	NA
ANXA8	1	1	0	0	0	0	0	0	ENSG00000265190
ANXA8L2	0	0	0	0	0	1	0	0	NA
AOAH	1	0	1	0	0	1	1	1	ENSG00000136250
AOC1	1	1	0	0	0	0	0	0	ENSG00000002726
AOC2	1	0	1	0	0	0	1	1	ENSG00000131480
AOC3	1	1	0	0	0	0	0	0	ENSG00000131471
AOPEP	1	0	0	0	0	0	0	1	ENSG00000148120
AOX1	1	0	0	0	1	1	1	1	ENSG00000138356
AP000781.2	0	0	0	0	0	0	0	1	NA
AP000812.5	0	0	0	0	0	0	0	1	NA
AP001024.2	0	0	0	1	0	0	0	0	NA
AP001062.8	0	0	0	0	0	0	1	0	NA
AP001781.2	0	0	0	0	0	0	0	1	NA
AP003108.2	0	0	0	0	0	0	0	1	NA
AP1AR	0	0	0	0	0	0	0	1	NA
AP1G2	1	0	0	1	0	1	1	1	ENSG00000213983
AP1M2	0	0	1	0	0	0	1	0	NA
AP1S3	1	1	0	0	0	0	0	0	ENSG00000152056
AP2A2	1	1	0	0	0	0	0	0	ENSG00000183020
AP3B1	1	1	0	0	0	0	0	0	ENSG00000132842
AP3M2	1	0	0	0	0	0	0	1	ENSG00000070718
AP3S2	0	0	0	0	0	0	0	1	NA
AP4B1	1	1	0	0	0	0	0	0	ENSG00000134262
AP4E1	1	1	0	0	0	0	0	0	ENSG00000081014
AP4M1	1	1	0	0	0	0	0	0	ENSG00000221838
AP4S1	0	0	0	0	0	0	1	0	NA
AP5M1	1	0	0	0	0	0	0	1	ENSG00000053770
AP5Z1	1	0	0	0	0	0	1	1	ENSG00000242802
APBA3	1	0	0	1	0	0	0	1	ENSG00000011132
APBB1	0	0	0	0	0	0	1	0	NA
APBB3	1	1	0	0	0	0	0	0	ENSG00000113108
APCDD1	0	0	0	0	0	0	1	0	NA
APCDD1L	1	0	0	1	0	0	0	0	ENSG00000198768
APCS	0	0	0	0	0	0	0	1	NA
APEH	1	1	0	0	0	0	0	0	ENSG00000164062
APELA	1	1	0	0	0	0	0	0	ENSG00000248329
APH1B	1	0	0	0	0	0	0	1	ENSG00000138613
APIP	1	0	1	0	1	1	1	1	ENSG00000149089
APLF	1	0	1	0	1	0	0	1	ENSG00000169621
APLP1	0	0	0	0	0	0	0	1	NA
APLP2	0	0	1	0	0	0	0	0	NA
APOA2	0	0	0	0	0	0	1	0	NA
APOA4	1	1	0	0	0	0	0	0	ENSG00000110244
APOA5	0	0	0	0	0	0	0	1	NA
APOB	0	0	0	0	0	0	0	1	NA
APOBEC1	1	0	1	0	1	1	1	1	ENSG00000111701
APOBEC3A	0	0	0	0	0	1	0	0	NA
APOBEC3B	1	0	0	0	1	1	0	1	ENSG00000179750
APOBEC3C	0	0	0	0	0	0	0	1	NA
APOBEC3D	0	0	0	0	0	0	0	1	NA
APOBEC3G	1	0	0	1	0	1	0	1	ENSG00000239713
APOBEC3H	1	0	0	0	0	1	0	1	ENSG00000100298
APOBR	1	0	0	0	0	0	0	1	ENSG00000184730
APOC3	1	0	1	0	1	0	1	1	ENSG00000110245
APOC4	1	0	0	0	0	0	0	1	ENSG00000267467
APOC4-APOC2	1	0	0	0	0	0	0	1	ENSG00000224916
APOD	1	1	0	0	0	0	0	0	ENSG00000189058
APOE	1	1	0	0	0	0	0	0	ENSG00000130203
APOF	0	0	0	0	0	0	0	1	NA
APOH	1	0	1	0	0	0	0	1	ENSG00000091583
APOL2	0	0	0	0	0	0	0	1	NA
APOL3	1	0	0	1	0	0	0	0	ENSG00000128284
APOL4	1	0	0	0	0	1	0	0	ENSG00000100336
APOL5	1	0	0	0	0	0	0	1	ENSG00000128313
APOLD1	1	0	0	0	0	0	0	1	ENSG00000178878
APOM	1	1	0	0	0	0	0	0	ENSG00000204444
APPL2	1	0	1	0	1	1	1	1	ENSG00000136044
APTX	1	0	0	0	0	0	1	0	ENSG00000137074
AQP12A	1	0	0	0	1	0	0	0	ENSG00000184945
AQP12B	1	0	0	0	0	1	0	0	ENSG00000185176
AQP2	1	1	0	0	0	0	0	0	ENSG00000167580
AQP3	0	0	0	0	0	0	0	1	NA
AQP5	0	0	0	0	0	0	1	0	NA
AQP6	1	1	0	0	0	0	0	0	ENSG00000086159
AQP7	1	0	0	0	0	0	0	1	ENSG00000165269
AQP7B	1	1	0	0	0	0	0	0	ENSG00000259916
AQP8	0	0	1	0	0	0	1	0	NA
AQPEP	0	0	0	0	1	0	0	0	NA
ARAF	1	1	0	0	0	0	0	0	ENSG00000078061
ARAP2	1	0	0	0	0	1	0	0	ENSG00000047365
ARF4-AS1	0	0	0	0	0	0	1	0	NA
ARFGAP2	1	0	0	0	0	0	0	1	ENSG00000149182
ARFGAP3	1	0	0	0	0	0	0	1	ENSG00000242247
ARFGEF1	1	0	0	0	0	0	0	1	ENSG00000066777
ARFGEF2	1	1	0	0	0	0	0	0	ENSG00000124198
ARG1	1	1	0	0	0	0	0	0	ENSG00000118520
ARG2	1	1	0	0	0	0	0	0	ENSG00000081181
ARGFX	1	0	0	1	1	0	1	0	ENSG00000186103
ARHGAP10	1	1	0	0	0	0	0	0	ENSG00000071205
ARHGAP11A	0	0	0	0	0	1	0	0	NA
ARHGAP11B	1	0	0	0	1	0	0	1	ENSG00000285077
ARHGAP15	0	0	0	0	0	0	0	1	NA
ARHGAP19	0	0	0	0	1	1	0	1	NA
ARHGAP19-SLIT1	0	0	0	0	0	1	0	0	NA
ARHGAP21	1	0	0	0	0	0	1	1	ENSG00000107863
ARHGAP22	1	1	0	0	0	0	0	0	ENSG00000128805
ARHGAP24	1	1	0	0	0	0	0	0	ENSG00000138639
ARHGAP27	0	0	0	0	0	0	0	1	NA
ARHGAP28	1	1	0	0	0	0	0	0	ENSG00000088756
ARHGAP29	1	1	0	0	0	0	0	0	ENSG00000137962
ARHGAP32	1	0	0	0	0	0	0	1	ENSG00000134909
ARHGAP33	0	0	0	0	0	0	1	1	NA
ARHGAP40	1	0	1	0	0	0	1	1	ENSG00000124143
ARHGAP44	1	1	0	0	0	0	0	0	ENSG00000006740
ARHGAP45	1	1	0	0	0	0	0	0	ENSG00000180448
ARHGAP6	1	1	0	0	0	0	0	0	ENSG00000047648
ARHGAP8	1	0	0	0	0	1	0	1	ENSG00000241484
ARHGAP9	1	1	0	0	0	0	0	0	ENSG00000123329
ARHGDIG	0	0	0	0	0	0	0	1	NA
ARHGEF10	1	0	0	0	0	0	0	1	ENSG00000104728
ARHGEF15	1	0	0	0	0	0	0	1	ENSG00000198844
ARHGEF18	1	1	0	0	0	0	0	0	ENSG00000104880
ARHGEF19	1	1	0	0	0	0	0	0	ENSG00000142632
ARHGEF2	0	0	0	0	0	0	1	0	NA
ARHGEF25	1	1	0	0	0	0	0	0	ENSG00000240771
ARHGEF26	1	0	0	1	0	0	0	1	ENSG00000114790
ARHGEF28	1	0	0	0	0	1	0	1	ENSG00000214944
ARHGEF33	0	0	0	0	0	0	1	0	NA
ARHGEF35	0	0	0	0	0	0	0	1	NA
ARHGEF37	1	0	1	0	0	1	1	1	ENSG00000183111
ARHGEF38	1	0	0	1	0	1	0	1	ENSG00000236699
ARHGEF39	1	0	1	0	0	0	1	0	ENSG00000137135
ARHGEF4	0	0	0	0	0	0	0	1	NA
ARHGEF40	1	1	0	0	0	0	0	0	ENSG00000165801
ARHGEF5	0	0	0	0	0	1	0	0	NA
ARID2	0	0	0	0	0	0	1	0	NA
ARID3A	0	0	0	0	1	0	0	0	NA
ARID3B	1	1	0	0	0	0	0	0	ENSG00000179361
ARID3C	0	0	0	0	0	0	1	1	NA
ARID4A	1	0	1	1	1	0	1	1	ENSG00000032219
ARID4B	0	0	1	0	0	0	0	0	NA
ARL10	0	0	0	0	0	0	1	0	NA
ARL11	0	0	1	0	0	0	0	0	NA
ARL13A	1	1	0	0	0	0	0	0	ENSG00000174225
ARL13B	1	1	0	0	0	0	0	0	ENSG00000169379
ARL16	0	0	0	0	0	0	0	1	NA
ARL2BP	1	1	0	0	0	0	0	0	ENSG00000102931
ARL6IP4	0	0	0	0	0	0	0	1	NA
ARL8B	0	0	0	0	0	0	1	0	NA
ARL9	1	0	0	0	0	0	1	1	ENSG00000196503
ARMC10	1	0	0	0	0	0	0	1	ENSG00000170632
ARMC2	1	1	0	0	0	0	0	0	ENSG00000118690
ARMC3	1	0	0	0	0	1	0	0	ENSG00000165309
ARMC4	0	0	0	1	0	0	0	1	NA
ARMC5	0	0	0	0	0	1	1	0	NA
ARMC6	1	0	0	0	0	0	0	1	ENSG00000105676
ARMC9	0	0	0	0	0	0	0	1	NA
ARMH1	1	1	0	0	0	0	0	0	ENSG00000198520
ARMH2	0	0	0	0	0	0	1	0	NA
ARMH4	0	0	0	0	0	0	1	0	NA
ARMS2	1	0	0	0	0	0	0	1	ENSG00000254636
ARNTL	0	0	0	0	0	0	0	1	NA
ARNTL2	0	0	0	0	1	1	0	1	NA
ARPC4-TTLL3	1	0	0	0	0	0	0	1	ENSG00000250151
ARPIN	0	0	0	0	0	0	0	1	NA
ARPIN-AP3S2	0	0	0	0	0	0	0	1	NA
ARRDC1	1	1	0	0	0	0	0	0	ENSG00000197070
ARRDC4	1	1	0	0	0	0	0	0	ENSG00000140450
ARSA	0	0	0	0	0	0	1	0	NA
ARSD	1	0	0	0	0	1	0	0	ENSG00000006756
ARSF	1	1	0	0	0	0	0	0	ENSG00000062096
ARSG	0	0	0	0	0	0	1	0	NA
ARSH	1	1	0	0	0	0	0	0	ENSG00000205667
ARSI	1	0	0	0	0	0	0	1	ENSG00000183876
ARSJ	1	0	0	0	0	1	0	1	ENSG00000180801
ART1	1	0	0	0	0	0	1	1	ENSG00000129744
ART3	1	0	0	1	1	0	0	1	ENSG00000156219
ART4	1	0	0	1	0	0	0	0	ENSG00000111339
ART5	1	0	0	0	0	0	1	0	ENSG00000167311
ARV1	1	1	0	0	0	0	0	0	ENSG00000173409
ARVCF	0	0	0	0	0	0	1	1	NA
ARX	1	1	0	0	0	0	0	0	ENSG00000004848
AS3MT	1	0	0	0	0	0	0	1	ENSG00000214435
ASAH2	1	0	1	0	0	1	1	1	ENSG00000188611
ASAH2C	0	0	0	0	1	0	0	0	NA
ASAP2	1	1	0	0	0	0	0	0	ENSG00000151693
ASB10	1	0	0	0	0	1	0	0	ENSG00000146926
ASB11	1	0	0	0	0	1	0	1	ENSG00000165192
ASB12	1	1	0	0	0	0	0	0	ENSG00000198881
ASB13	1	0	0	0	0	1	1	1	ENSG00000196372
ASB14	1	1	0	0	0	0	0	0	ENSG00000239388
ASB15	1	0	0	0	1	1	1	1	ENSG00000146809
ASB16	1	0	0	1	1	1	0	1	ENSG00000161664
ASB17	1	0	0	0	1	0	0	1	ENSG00000154007
ASB18	1	0	0	0	0	0	1	1	ENSG00000182177
ASB4	0	0	1	0	1	0	1	0	NA
ASB6	0	0	1	0	0	0	1	0	NA
ASB8	1	0	0	0	1	1	1	1	ENSG00000177981
ASB9	1	1	0	0	0	0	0	0	ENSG00000102048
ASCC1	0	0	1	0	0	0	1	0	NA
ASCC3	0	0	0	0	0	0	0	1	NA
ASCL3	0	0	0	0	0	0	0	1	NA
ASCL4	1	0	0	0	0	0	1	0	ENSG00000187855
ASGR2	1	0	0	0	1	0	0	1	ENSG00000161944
ASH1L	0	0	0	0	0	0	0	1	NA
ASIC3	1	0	1	0	0	0	1	1	ENSG00000213199
ASIC4	0	0	0	0	0	0	1	1	NA
ASIC5	1	0	0	1	0	0	0	1	ENSG00000256394
ASMT	1	0	0	0	0	1	0	1	ENSG00000196433
ASMTL	0	0	0	0	0	0	0	1	NA
ASNSD1	1	0	0	0	0	0	0	1	ENSG00000138381
ASPDH	1	0	0	0	0	0	0	1	ENSG00000204653
ASPG	1	0	0	0	0	0	1	1	ENSG00000166183
ASPH	1	0	1	0	0	0	0	1	ENSG00000198363
ASPM	1	0	0	0	0	0	0	1	ENSG00000066279
ASPN	1	0	0	1	0	0	1	1	ENSG00000106819
ASPRV1	1	1	0	0	0	0	0	0	ENSG00000244617
ASPSCR1	1	0	1	1	1	1	1	1	ENSG00000169696
ASTE1	1	0	0	0	1	0	0	0	ENSG00000034533
ASTL	1	0	0	0	1	0	0	1	ENSG00000188886
ASZ1	0	0	0	0	0	0	0	1	NA
ATAD3B	1	0	0	0	0	1	0	1	ENSG00000160072
ATAD3C	1	0	0	0	0	1	0	1	ENSG00000215915
ATAT1	1	0	0	0	0	0	0	1	ENSG00000137343
ATE1	1	1	0	0	0	0	0	0	ENSG00000107669
ATF5	0	0	0	1	0	0	0	0	NA
ATG16L2	1	1	0	0	0	0	0	0	ENSG00000168010
ATG2B	0	0	0	1	0	0	0	1	NA
ATG3	1	1	0	0	0	0	0	0	ENSG00000144848
ATG4A	1	1	0	0	0	0	0	0	ENSG00000101844
ATG4C	1	0	1	0	0	1	1	1	ENSG00000125703
ATG4D	1	1	0	0	0	0	0	0	ENSG00000130734
ATG9B	1	0	0	0	0	0	1	1	ENSG00000181652
ATIC	0	0	0	0	0	0	1	0	NA
ATL3	0	0	0	0	0	0	0	1	NA
ATM	1	0	0	0	0	0	1	1	ENSG00000149311
ATMIN	1	0	0	1	0	0	0	0	ENSG00000166454
ATP10A	0	0	0	0	0	0	0	1	NA
ATP10B	1	0	0	0	0	1	1	1	ENSG00000118322
ATP10D	1	0	0	0	0	0	0	1	ENSG00000145246
ATP11C	1	1	0	0	0	0	0	0	ENSG00000101974
ATP12A	1	0	0	1	1	1	1	1	ENSG00000075673
ATP13A2	1	1	0	0	0	0	0	0	ENSG00000159363
ATP13A4	1	0	0	0	0	0	0	1	ENSG00000127249
ATP13A5	1	0	0	0	1	1	1	1	ENSG00000187527
ATP1A4	1	0	1	0	0	0	1	1	ENSG00000132681
ATP1B4	1	0	0	0	0	1	0	0	ENSG00000101892
ATP23	0	0	0	0	0	0	0	1	NA
ATP2A1	1	0	0	0	0	0	0	1	ENSG00000196296
ATP2A3	0	0	0	0	0	0	0	1	NA
ATP2B3	1	1	0	0	0	0	0	0	ENSG00000067842
ATP2C2	1	0	1	1	1	1	1	1	ENSG00000064270
ATP4A	0	0	0	0	1	0	0	0	NA
ATP5IF1	1	1	0	0	0	0	0	0	ENSG00000130770
ATP5MGL	1	0	0	0	0	0	0	1	ENSG00000249222
ATP5PD	1	1	0	0	0	0	0	0	ENSG00000167863
ATP6AP1L	0	0	0	0	0	1	0	0	NA
ATP6V0A4	1	1	0	0	0	0	0	0	ENSG00000105929
ATP6V0D2	0	0	0	0	0	0	0	1	NA
ATP6V1B1	0	0	0	0	0	0	1	0	NA
ATP6V1C2	1	1	0	0	0	0	0	0	ENSG00000143882
ATP6V1FNB	0	0	0	0	0	0	0	1	NA
ATP7B	1	0	1	0	0	0	1	1	ENSG00000123191
ATP8A1	0	0	0	0	0	0	1	0	NA
ATP8A2	1	1	0	0	0	0	0	0	ENSG00000132932
ATP8B1	1	0	0	0	0	0	0	1	ENSG00000081923
ATP8B2	1	1	0	0	0	0	0	0	ENSG00000143515
ATP8B3	1	0	1	1	0	0	1	1	ENSG00000130270
ATP8B4	1	0	0	0	0	0	0	1	ENSG00000104043
ATP9B	1	1	0	0	0	0	0	0	ENSG00000166377
ATPAF1	0	0	0	0	0	0	1	0	NA
ATPSCKMT	1	0	0	0	0	0	0	1	ENSG00000150756
ATR	1	0	0	1	0	1	0	0	ENSG00000175054
ATRAID	0	0	0	0	0	0	0	1	NA
ATRN	1	0	0	1	1	0	0	1	ENSG00000088812
ATXN2	1	0	0	0	1	0	0	0	ENSG00000204842
ATXN3L	1	0	0	0	0	0	0	1	ENSG00000123594
AUNIP	1	0	1	0	0	0	1	1	ENSG00000127423
AURKC	1	0	1	0	0	0	1	1	ENSG00000105146
AVEN	1	1	0	0	0	0	0	0	ENSG00000169857
AVIL	1	0	0	1	0	0	0	1	ENSG00000135407
AVPI1	1	0	0	1	0	0	0	0	ENSG00000119986
AVPR1A	1	1	0	0	0	0	0	0	ENSG00000166148
AVPR1B	1	1	0	0	0	0	0	0	ENSG00000198049
AWAT1	1	1	0	0	0	0	0	0	ENSG00000204195
AXDND1	1	0	0	1	0	0	1	1	ENSG00000162779
AXL	0	0	0	0	0	0	0	1	NA
AZGP1	1	1	0	0	0	0	0	0	ENSG00000160862
AZU1	0	0	1	0	0	0	0	0	NA
B3GALNT1	0	0	0	0	0	0	1	0	NA
B3GALT9	1	1	0	0	0	0	0	0	ENSG00000214654
B3GLCT	1	0	0	0	0	0	1	1	ENSG00000187676
B3GNT5	1	1	0	0	0	0	0	0	ENSG00000176597
B3GNT8	1	1	0	0	0	0	0	0	ENSG00000177191
B3GNTL1	1	0	0	0	0	0	0	1	ENSG00000175711
B4GALNT1	1	1	0	0	0	0	0	0	ENSG00000135454
B4GALNT2	1	0	0	0	0	1	0	1	ENSG00000167080
BAALC	1	0	0	0	0	0	0	1	ENSG00000164929
BAAT	1	1	0	0	0	0	0	0	ENSG00000136881
BABAM2	0	0	0	0	0	0	1	0	NA
BACH1	1	0	0	0	0	0	0	1	ENSG00000156273
BAG1	1	0	0	1	0	0	0	1	ENSG00000107262
BAG2	1	1	0	0	0	0	0	0	ENSG00000112208
BAG4	1	0	0	0	0	0	0	1	ENSG00000156735
BAG5	1	0	0	0	0	0	0	1	ENSG00000166170
BAHCC1	1	1	0	0	0	0	0	0	ENSG00000266074
BAHD1	1	0	0	0	0	0	0	1	ENSG00000140320
BAIAP3	1	1	0	0	0	0	0	0	ENSG00000007516
BANK1	1	0	0	0	0	0	0	1	ENSG00000153064
BAZ2A	1	0	0	0	0	0	1	0	ENSG00000076108
BBLN	1	1	0	0	0	0	0	0	ENSG00000171159
BBOF1	1	0	0	0	0	0	0	1	ENSG00000119636
BBOX1	1	0	0	1	0	0	0	1	ENSG00000129151
BBS4	1	1	0	0	0	0	0	0	ENSG00000140463
BBS7	0	0	0	0	0	0	0	1	NA
BCAM	0	0	0	0	0	1	0	0	NA
BCAR1	0	0	0	0	0	0	1	0	NA
BCAS1	1	0	1	0	0	0	1	0	ENSG00000064787
BCAS2	1	1	0	0	0	0	0	0	ENSG00000116752
BCAS3	1	0	0	0	0	0	1	0	ENSG00000141376
BCAS4	0	0	0	0	0	0	0	1	NA
BCAT1	1	1	0	0	0	0	0	0	ENSG00000060982
BCAT2	1	0	0	0	0	0	0	1	ENSG00000105552
BCCIP	0	0	0	0	0	0	0	1	NA
BCHE	1	0	0	0	0	1	0	1	ENSG00000114200
BCKDHA	0	0	0	0	0	0	0	1	NA
BCKDHB	1	1	0	0	0	0	0	0	ENSG00000083123
BCL2A1	0	0	0	0	0	0	0	1	NA
BCL2L10	1	1	0	0	0	0	0	0	ENSG00000137875
BCL2L11	0	0	0	0	0	0	1	0	NA
BCL2L12	1	0	0	0	0	0	1	1	ENSG00000126453
BCL2L14	1	0	0	0	1	0	0	0	ENSG00000121380
BCL2L15	0	0	0	0	0	0	1	0	NA
BCL7C	1	0	0	0	0	0	0	1	ENSG00000099385
BCLAF1	1	1	0	0	0	0	0	0	ENSG00000029363
BCLAF3	1	1	0	0	0	0	0	0	ENSG00000173681
BCMO1	0	0	0	1	1	1	0	0	NA
BCO1	1	1	0	0	0	0	0	0	ENSG00000135697
BCO2	1	0	0	1	0	0	0	1	ENSG00000197580
BCR	0	0	0	1	0	0	0	0	NA
BDH2	0	0	0	0	0	1	1	0	NA
BDKRB1	0	0	1	0	1	1	1	1	NA
BDKRB2	0	0	0	1	1	0	0	0	NA
BDNF	0	0	0	1	1	0	0	0	NA
BDP1	0	0	0	0	0	0	0	1	NA
BEAN1	0	0	0	0	0	0	1	0	NA
BECN2	0	0	0	0	0	0	0	1	NA
BEND2	1	1	0	0	0	0	0	0	ENSG00000177324
BEND3	1	1	0	0	0	0	0	0	ENSG00000178409
BEND7	0	0	0	0	0	0	0	1	NA
BEST2	1	1	0	0	0	0	0	0	ENSG00000039987
BEST3	1	0	0	0	0	0	0	1	ENSG00000127325
BFAR	1	1	0	0	0	0	0	0	ENSG00000103429
BFSP1	0	0	1	0	0	1	1	1	NA
BGLAP	1	0	0	0	0	1	0	1	ENSG00000242252
BHLHE41	1	0	0	0	0	0	0	1	ENSG00000123095
BHMT2	0	0	0	1	0	1	1	1	NA
BICC1	1	1	0	0	0	0	0	0	ENSG00000122870
BICDL2	1	0	0	0	0	0	1	1	ENSG00000162069
BID	1	1	0	0	0	0	0	0	ENSG00000015475
BIK	1	1	0	0	0	0	0	0	ENSG00000100290
BIN1	1	1	0	0	0	0	0	0	ENSG00000136717
BIN3	0	0	0	0	0	1	0	1	NA
BIRC5	0	0	0	0	0	0	1	0	NA
BIRC6	0	0	0	0	0	0	1	0	NA
BIRC7	0	0	0	0	0	0	0	1	NA
BIRC8	0	0	0	0	1	0	0	0	NA
BLACE	0	0	0	1	0	0	0	0	NA
BLK	1	0	0	0	0	0	0	1	ENSG00000136573
BLM	1	0	0	0	1	0	0	0	ENSG00000197299
BLOC1S5	0	0	0	0	0	1	0	0	NA
BLOC1S6	0	0	0	0	0	0	1	1	NA
BLTP3B	1	1	0	0	0	0	0	0	ENSG00000111647
BLVRB	1	0	0	0	1	1	0	1	ENSG00000090013
BLZF1	0	0	1	0	1	1	1	1	NA
BMP1	0	0	0	0	0	0	1	0	NA
BMP2K	1	0	0	0	0	0	0	1	ENSG00000138756
BMP8A	1	1	0	0	0	0	0	0	ENSG00000183682
BMP8B	0	0	0	0	0	1	0	0	NA
BMX	1	1	0	0	0	0	0	0	ENSG00000102010
BNIP5	1	0	0	0	0	0	1	1	ENSG00000189325
BNIPL	0	0	0	0	0	0	1	1	NA
BOD1	0	0	0	0	0	0	0	1	NA
BORA	1	0	1	0	0	0	1	0	ENSG00000136122
BPHL	1	0	0	0	1	1	0	1	ENSG00000137274
BPI	1	0	0	0	0	0	0	1	ENSG00000101425
BPIFA2	1	0	0	0	0	1	1	1	ENSG00000131050
BPIFA3	1	0	0	0	0	0	0	1	ENSG00000131059
BPIFB2	0	0	0	0	0	0	0	1	NA
BPIFB3	1	0	0	1	1	1	0	1	ENSG00000186190
BPIFB4	1	0	0	0	1	0	0	1	ENSG00000186191
BPIFB6	1	0	0	0	0	0	0	1	ENSG00000167104
BPIFC	1	0	0	0	0	0	0	1	ENSG00000184459
BPNT2	1	1	0	0	0	0	0	0	ENSG00000104331
BPTF	1	1	0	0	0	0	0	0	ENSG00000171634
BRAT1	0	0	0	0	0	0	1	0	NA
BRCA2	0	0	0	0	0	0	0	1	NA
BRD7	1	1	0	0	0	0	0	0	ENSG00000166164
BRD8	1	0	0	0	1	0	0	1	ENSG00000112983
BRDT	1	0	0	0	0	0	0	1	ENSG00000137948
BRE	0	0	1	0	0	0	1	0	NA
BRF2	0	0	1	0	0	0	0	0	NA
BRICD5	1	0	0	0	1	0	0	1	ENSG00000182685
BRIP1	1	1	0	0	0	0	0	0	ENSG00000136492
BRIX1	0	0	0	0	0	0	1	0	NA
BROX	1	0	0	1	1	0	0	1	ENSG00000162819
BRPF3	0	0	0	0	0	0	1	0	NA
BRSK2	1	1	0	0	0	0	0	0	ENSG00000174672
BSND	1	1	0	0	0	0	0	0	ENSG00000162399
BSPH1	1	0	0	0	0	0	0	1	ENSG00000188334
BST1	1	0	0	0	0	0	0	1	ENSG00000109743
BTBD10	1	1	0	0	0	0	0	0	ENSG00000148925
BTBD16	1	1	0	0	0	0	0	0	ENSG00000138152
BTBD17	1	1	0	0	0	0	0	0	ENSG00000204347
BTBD8	1	1	0	0	0	0	0	0	ENSG00000189195
BTBD9	0	0	0	0	0	0	0	1	NA
BTC	1	1	0	0	0	0	0	0	ENSG00000174808
BTG3	1	0	0	0	0	0	0	1	ENSG00000154640
BTG4	1	1	0	0	0	0	0	0	ENSG00000137707
BTN1A1	1	0	0	0	0	0	0	1	ENSG00000124557
BTN2A1	1	0	1	0	1	0	1	1	ENSG00000112763
BTN2A2	1	0	0	0	1	0	0	1	ENSG00000124508
BTN3A2	0	0	0	0	0	1	1	1	NA
BTN3A3	1	0	0	1	1	1	0	1	ENSG00000111801
BTNL2	1	0	0	0	0	0	0	1	ENSG00000204290
BTNL3	1	0	0	0	0	1	0	1	ENSG00000168903
BTNL8	1	0	1	0	0	1	0	1	ENSG00000113303
BTNL9	1	0	1	0	1	1	1	1	ENSG00000165810
BUB1	1	1	0	0	0	0	0	0	ENSG00000169679
C10orf115	0	0	0	1	0	0	0	0	NA
C10orf128	0	0	1	0	1	0	0	0	NA
C10orf131	0	0	0	0	1	1	0	0	NA
C10orf53	1	0	1	0	1	1	0	1	ENSG00000178645
C10orf67	1	1	0	0	0	0	0	0	ENSG00000179133
C10orf68	0	0	1	0	0	0	0	0	NA
C10orf90	1	0	0	1	1	0	0	1	ENSG00000154493
C11orf16	1	0	0	0	0	1	0	1	ENSG00000176029
C11orf21	1	0	1	0	0	1	1	1	ENSG00000110665
C11orf31	0	0	0	0	0	1	1	0	NA
C11orf35	0	0	0	1	1	1	0	0	NA
C11orf42	0	0	0	0	0	0	0	1	NA
C11orf49	0	0	0	1	0	0	0	1	NA
C11orf54	1	0	0	0	0	0	1	1	ENSG00000182919
C11orf58	0	0	0	0	0	0	0	1	NA
C11orf63	0	0	0	0	0	1	0	0	NA
C11orf65	1	0	0	0	0	0	1	1	ENSG00000166323
C11orf80	0	0	0	0	0	0	0	1	NA
C11orf85	0	0	1	0	0	0	0	0	NA
C11orf88	0	0	0	0	0	0	0	1	NA
C11orf94	0	0	0	0	0	0	1	1	NA
C11orf96	0	0	1	0	0	0	1	0	NA
C12orf29	0	0	0	1	0	0	0	0	NA
C12orf36	0	0	0	1	0	0	0	0	NA
C12orf4	0	0	0	0	0	0	0	1	NA
C12orf40	0	0	0	0	0	0	0	1	NA
C12orf42	1	0	0	0	0	0	0	1	ENSG00000179088
C12orf50	0	0	0	0	0	0	0	1	NA
C12orf54	1	0	0	0	0	0	0	1	ENSG00000177627
C12orf55	0	0	0	0	1	1	0	0	NA
C12orf56	1	0	0	0	1	0	1	1	ENSG00000185306
C12orf57	0	0	0	1	0	0	0	0	NA
C12orf73	0	0	1	0	0	1	1	1	NA
C12orf74	0	0	0	1	0	0	0	0	NA
C12orf79	0	0	0	0	0	1	0	0	NA
C12orf80	0	0	0	0	0	0	1	0	NA
C14orf119	0	0	0	0	0	0	0	1	NA
C14orf132	1	1	0	0	0	0	0	0	ENSG00000227051
C14orf159	0	0	0	0	0	1	0	0	NA
C14orf166B	0	0	1	0	0	1	0	0	NA
C14orf177	0	0	0	0	0	0	0	1	NA
C14orf180	0	0	0	0	0	0	0	1	NA
C14orf28	0	0	0	0	0	0	0	1	NA
C14orf37	0	0	1	0	0	0	0	0	NA
C14orf93	0	0	1	0	0	0	1	0	NA
C15orf32	0	0	0	0	1	0	0	0	NA
C15orf38	0	0	1	0	0	0	0	0	NA
C15orf40	1	0	0	0	0	0	0	1	ENSG00000169609
C15orf48	1	0	0	1	0	1	1	1	ENSG00000166920
C15orf52	0	0	0	1	0	1	0	0	NA
C15orf56	0	0	1	0	0	0	0	0	NA
C16orf58	0	0	0	0	0	0	0	1	NA
C16orf71	0	0	0	0	0	1	0	1	NA
C16orf74	1	0	0	0	0	0	1	1	ENSG00000154102
C16orf78	1	0	0	0	0	0	0	1	ENSG00000166152
C16orf86	1	0	0	1	1	0	0	0	ENSG00000159761
C16orf89	1	0	0	1	0	0	0	1	ENSG00000153446
C16orf90	1	0	0	1	0	0	0	1	ENSG00000215131
C16orf92	0	0	0	0	0	0	0	1	NA
C16orf93	0	0	1	0	0	1	0	0	NA
C16orf96	1	0	0	0	0	0	0	1	ENSG00000205832
C17orf100	0	0	0	0	0	0	1	0	NA
C17orf107	1	0	1	0	0	0	0	1	ENSG00000205710
C17orf113	1	1	0	0	0	0	0	0	ENSG00000267221
C17orf50	0	0	0	0	1	1	0	1	NA
C17orf51	0	0	0	0	0	0	1	0	NA
C17orf58	0	0	1	0	0	0	0	0	NA
C17orf62	0	0	1	0	0	0	0	0	NA
C17orf66	0	0	1	0	0	0	0	0	NA
C17orf67	1	1	0	0	0	0	0	0	ENSG00000214226
C17orf72	0	0	1	0	1	0	0	0	NA
C17orf74	0	0	0	0	1	0	0	0	NA
C17orf75	1	1	0	0	0	0	0	0	ENSG00000108666
C17orf77	0	0	1	0	0	0	0	0	NA
C17orf80	0	0	1	0	0	1	1	1	NA
C17orf89	0	0	0	0	0	0	1	0	NA
C17orf97	0	0	0	0	0	0	1	1	NA
C17orf99	1	0	0	0	0	0	0	1	ENSG00000187997
C18orf54	1	0	0	0	0	0	0	1	ENSG00000166845
C18orf56	0	0	0	0	0	1	0	0	NA
C18orf63	0	0	0	1	0	0	0	1	NA
C19orf18	0	0	0	0	0	0	0	1	NA
C19orf25	1	0	1	0	0	0	1	1	ENSG00000119559
C19orf26	0	0	1	0	0	0	0	0	NA
C19orf35	0	0	0	0	1	0	0	0	NA
C19orf44	1	0	1	0	0	0	1	1	ENSG00000105072
C19orf45	0	0	0	0	1	0	0	0	NA
C19orf53	0	0	0	0	0	0	1	0	NA
C19orf57	0	0	0	0	0	0	0	1	NA
C19orf67	0	0	0	0	0	0	1	0	NA
C19orf71	0	0	1	0	1	1	1	1	NA
C19orf73	1	0	0	0	0	0	0	1	ENSG00000221916
C1orf100	0	0	0	0	0	0	0	1	NA
C1orf101	0	0	1	0	0	0	0	0	NA
C1orf105	0	0	0	0	0	1	1	0	NA
C1orf110	0	0	0	0	0	1	0	0	NA
C1orf111	0	0	0	1	0	0	1	0	NA
C1orf116	1	0	0	0	1	0	1	1	ENSG00000182795
C1orf123	0	0	0	0	1	0	0	0	NA
C1orf127	0	0	0	1	1	0	0	1	NA
C1orf141	0	0	1	0	0	0	0	0	NA
C1orf146	0	0	0	1	0	0	0	0	NA
C1orf159	1	1	0	0	0	0	0	0	ENSG00000131591
C1orf167	1	0	0	1	1	0	0	1	ENSG00000215910
C1orf168	0	0	1	1	0	0	0	0	NA
C1orf170	0	0	0	1	0	0	0	0	NA
C1orf173	0	0	0	0	1	0	0	0	NA
C1orf177	0	0	1	1	1	0	0	0	NA
C1orf185	0	0	1	0	1	0	0	1	NA
C1orf186	0	0	1	1	0	1	0	0	NA
C1orf189	0	0	1	0	0	0	0	0	NA
C1orf194	0	0	0	0	0	1	0	1	NA
C1orf204	0	0	0	0	0	1	0	0	NA
C1orf216	0	0	0	0	0	1	1	1	NA
C1orf220	0	0	0	0	1	0	1	0	NA
C1orf227	0	0	0	0	1	0	0	0	NA
C1orf232	1	1	0	0	0	0	0	0	ENSG00000282872
C1orf50	1	0	0	0	0	0	1	1	ENSG00000164008
C1orf53	1	0	0	0	0	0	0	1	ENSG00000203724
C1orf56	1	0	1	0	0	1	1	1	ENSG00000143443
C1orf63	0	0	0	0	1	1	0	0	NA
C1orf64	0	0	0	0	1	0	0	0	NA
C1orf87	1	0	0	0	0	1	0	1	ENSG00000162598
C1orf94	1	0	0	0	1	1	0	1	ENSG00000142698
C1QA	1	0	0	0	0	0	0	1	ENSG00000173372
C1QL1	1	1	0	0	0	0	0	0	ENSG00000131094
C1QL3	0	0	0	0	0	0	0	1	NA
C1QTNF1	0	0	0	0	0	0	0	1	NA
C1QTNF12	1	0	0	0	0	0	0	1	ENSG00000184163
C1QTNF2	0	0	0	0	0	0	0	1	NA
C1QTNF3	1	0	0	1	0	0	0	1	ENSG00000082196
C1QTNF4	1	1	0	0	0	0	0	0	ENSG00000172247
C1QTNF5	1	0	0	0	0	0	0	1	ENSG00000223953
C1QTNF8	1	0	1	1	1	1	1	1	ENSG00000184471
C1QTNF9	0	0	0	0	0	1	0	0	NA
C1QTNF9B	0	0	0	1	1	1	0	0	NA
C1R	0	0	0	0	0	0	1	0	NA
C1RL	1	0	0	0	0	0	0	1	ENSG00000139178
C2	1	0	1	0	0	0	0	1	ENSG00000166278
C20orf141	1	0	0	0	0	0	1	1	ENSG00000258713
C20orf173	1	0	0	0	0	0	1	0	ENSG00000125975
C20orf202	1	0	0	0	0	1	1	1	ENSG00000215595
C20orf203	1	0	0	0	0	0	0	1	ENSG00000198547
C20orf24	0	0	0	1	0	0	0	0	NA
C20orf26	0	0	0	0	0	1	0	0	NA
C20orf96	1	0	0	0	0	0	1	1	ENSG00000196476
C21orf128	0	0	0	1	0	0	0	0	NA
C21orf2	0	0	0	0	0	0	1	0	NA
C22orf15	1	0	0	0	0	0	0	1	ENSG00000169314
C22orf23	1	0	1	0	0	1	1	1	ENSG00000128346
C22orf26	0	0	0	0	0	1	0	0	NA
C22orf34	0	0	0	1	0	0	0	0	NA
C22orf39	1	0	0	0	0	0	0	1	ENSG00000242259
C22orf42	0	0	0	0	0	0	0	1	NA
C2CD3	1	0	1	0	0	0	1	1	ENSG00000168014
C2CD4B	0	0	0	0	1	1	0	0	NA
C2CD5	1	1	0	0	0	0	0	0	ENSG00000111731
C2CD6	1	0	0	0	0	0	1	1	ENSG00000155754
C2orf16	0	0	0	0	0	0	0	1	NA
C2orf27B	0	0	0	0	0	1	0	0	NA
C2orf40	0	0	0	0	0	1	0	0	NA
C2orf43	0	0	0	0	1	1	0	0	NA
C2orf47	0	0	0	0	0	1	0	0	NA
C2orf68	1	1	0	0	0	0	0	0	ENSG00000168887
C2orf70	0	0	0	0	0	1	0	0	NA
C2orf73	0	0	0	0	0	0	0	1	NA
C2orf74	1	1	0	0	0	0	0	0	ENSG00000237651
C2orf76	1	0	1	0	0	0	1	0	ENSG00000186132
C2orf78	0	0	0	0	0	0	0	1	NA
C2orf80	1	0	0	0	0	0	0	1	ENSG00000188674
C2orf81	0	0	0	0	0	0	1	1	NA
C2orf91	0	0	0	0	0	1	0	0	NA
C2orf92	1	1	0	0	0	0	0	0	ENSG00000228486
C3orf14	0	0	0	0	0	0	0	1	NA
C3orf20	1	0	1	0	0	0	1	1	ENSG00000131379
C3orf27	0	0	0	0	1	0	0	0	NA
C3orf33	1	1	0	0	0	0	0	0	ENSG00000174928
C3orf36	0	0	1	0	0	0	0	0	NA
C3orf43	0	0	1	0	0	0	0	0	NA
C3orf49	1	0	0	1	0	1	0	0	ENSG00000163632
C3orf52	0	0	1	1	1	0	1	1	NA
C3orf62	1	0	0	1	0	0	0	1	ENSG00000188315
C3orf67	0	0	0	0	0	0	0	1	NA
C3orf72	0	0	1	0	0	0	0	0	NA
C3orf79	0	0	1	0	0	0	0	0	NA
C3orf84	0	0	1	0	0	0	0	1	NA
C4A	1	0	0	0	0	0	0	1	ENSG00000244731
C4B	1	0	0	0	0	0	0	1	ENSG00000224389
C4BPB	1	1	0	0	0	0	0	0	ENSG00000123843
C4orf17	1	0	0	0	0	0	0	1	ENSG00000138813
C4orf21	0	0	1	1	1	0	0	0	NA
C4orf22	0	0	0	0	0	1	0	0	NA
C4orf27	0	0	0	0	0	1	0	0	NA
C4orf33	1	0	0	0	0	1	0	1	ENSG00000151470
C4orf36	1	0	0	0	0	0	0	1	ENSG00000163633
C4orf47	0	0	1	1	1	1	0	1	NA
C4orf50	1	0	0	0	1	1	1	1	ENSG00000181215
C4orf51	0	0	0	0	0	0	0	1	NA
C4orf54	1	0	0	0	0	0	1	1	ENSG00000248713
C4orf6	0	0	0	0	0	1	0	0	NA
C5	1	0	0	0	0	1	0	1	ENSG00000106804
C5AR2	0	0	0	0	1	0	0	0	NA
C5orf15	0	0	0	0	0	0	0	1	NA
C5orf28	0	0	0	0	1	0	0	0	NA
C5orf34	1	0	0	1	0	0	0	1	ENSG00000172244
C5orf45	0	0	1	1	1	1	0	0	NA
C5orf49	0	0	0	0	0	1	1	1	NA
C5orf52	1	0	0	0	0	0	1	1	ENSG00000187658
C5orf54	0	0	0	0	0	1	0	0	NA
C5orf63	0	0	0	0	0	0	0	1	NA
C5orf66	0	0	0	0	1	0	1	0	NA
C6	1	0	0	0	0	1	1	1	ENSG00000039537
C6orf118	1	0	0	0	1	1	0	0	ENSG00000112539
C6orf132	1	0	0	0	1	0	0	1	ENSG00000188112
C6orf15	0	0	0	0	0	0	0	1	NA
C6orf163	0	0	1	0	0	1	1	0	NA
C6orf164	0	0	0	0	1	0	0	0	NA
C6ORF165	0	0	0	0	0	1	0	0	NA
C6orf201	0	0	0	0	0	0	1	0	NA
C6orf203	0	0	1	0	0	0	1	0	NA
C6orf222	0	0	1	1	1	0	0	0	NA
C6orf226	0	0	0	0	0	0	1	0	NA
C6orf229	0	0	0	0	0	0	1	0	NA
C6orf25	0	0	1	0	0	0	0	0	NA
C6orf52	0	0	1	0	0	0	0	0	NA
C6orf57	0	0	0	0	1	0	0	0	NA
C6orf58	1	1	0	0	0	0	0	0	ENSG00000184530
C6orf70	0	0	1	0	0	0	0	0	NA
C6orf89	1	1	0	0	0	0	0	0	ENSG00000198663
C7	1	0	0	0	0	0	1	1	ENSG00000112936
C7orf31	0	0	0	0	0	1	0	1	NA
C7orf33	0	0	0	0	0	0	1	1	NA
C7orf50	0	0	0	1	0	0	1	0	NA
C7orf57	1	1	0	0	0	0	0	0	ENSG00000164746
C7orf61	0	0	0	0	0	0	1	1	NA
C7orf63	0	0	0	0	1	0	0	0	NA
C7orf69	0	0	0	0	0	0	1	0	NA
C7orf77	0	0	0	0	0	0	0	1	NA
C8A	0	0	0	0	0	0	0	1	NA
C8B	1	0	0	0	0	0	1	1	ENSG00000021852
C8G	1	0	0	0	0	1	0	1	ENSG00000176919
C8orf12	0	0	0	1	0	0	0	0	NA
C8orf34	1	0	1	0	0	0	0	1	ENSG00000165084
C8orf44	0	0	1	0	0	0	1	1	NA
C8orf44-SGK3	1	0	0	0	0	0	0	1	ENSG00000288602
C8orf56	0	0	0	1	0	0	0	0	NA
C8orf74	1	0	0	0	0	0	1	1	ENSG00000171060
C8orf76	1	0	0	0	0	1	0	0	ENSG00000189376
C8orf82	0	0	0	0	0	0	1	1	NA
C8orf86	0	0	0	0	0	0	1	0	NA
C8orf88	1	1	0	0	0	0	0	0	ENSG00000253250
C8orf89	0	0	0	0	0	0	0	1	NA
C8orf90	1	1	0	0	0	0	0	0	ENSG00000226490
C9	1	0	1	0	0	0	1	1	ENSG00000113600
C9orf131	0	0	0	1	1	1	0	0	NA
C9orf135	0	0	0	1	1	1	0	1	NA
C9orf139	0	0	0	0	1	0	0	0	NA
C9orf152	0	0	0	0	0	1	1	0	NA
C9orf24	0	0	0	0	0	0	0	1	NA
C9orf3	0	0	0	0	1	0	0	0	NA
C9orf43	1	0	0	0	0	1	1	1	ENSG00000157653
C9orf47	0	0	0	0	1	0	0	0	NA
C9orf50	1	0	0	1	1	0	0	0	ENSG00000179058
C9orf57	1	0	0	0	0	0	0	1	ENSG00000204669
C9orf64	0	0	0	0	0	0	0	1	NA
C9orf85	1	0	1	0	0	1	1	1	ENSG00000155621
CA1	0	0	0	0	0	0	0	1	NA
CA12	1	0	0	0	0	0	1	1	ENSG00000074410
CA13	0	0	0	1	0	0	0	1	NA
CA14	1	0	0	0	0	1	0	1	ENSG00000118298
CA5A	1	1	0	0	0	0	0	0	ENSG00000174990
CA5B	1	0	0	0	0	0	0	1	ENSG00000169239
CA9	0	0	0	0	0	0	0	1	NA
CAB39L	1	0	0	0	0	0	0	1	ENSG00000102547
CABP1	1	0	0	0	0	0	0	1	ENSG00000157782
CABP2	1	0	0	0	0	0	1	1	ENSG00000167791
CABP4	0	0	1	0	0	0	0	1	NA
CABP5	1	1	0	0	0	0	0	0	ENSG00000105507
CABYR	0	0	0	0	0	0	0	1	NA
CACHD1	1	1	0	0	0	0	0	0	ENSG00000158966
CACNA1E	1	1	0	0	0	0	0	0	ENSG00000198216
CACNA1G	0	0	0	0	0	0	0	1	NA
CACNA1H	0	0	0	0	0	0	0	1	NA
CACNA1I	1	1	0	0	0	0	0	0	ENSG00000100346
CACNA1S	1	0	0	0	0	0	0	1	ENSG00000081248
CACNA2D1	0	0	0	0	0	0	1	0	NA
CACNA2D2	1	1	0	0	0	0	0	0	ENSG00000007402
CACNA2D3	1	0	0	0	0	0	1	0	ENSG00000157445
CACNA2D4	1	0	0	0	0	1	1	1	ENSG00000151062
CACNB2	1	0	0	0	0	0	1	0	ENSG00000165995
CACNG6	0	0	0	0	0	0	0	1	NA
CADM4	1	1	0	0	0	0	0	0	ENSG00000105767
CADPS	1	1	0	0	0	0	0	0	ENSG00000163618
CAGE1	1	0	0	0	0	0	1	1	ENSG00000164304
CALB2	1	1	0	0	0	0	0	0	ENSG00000172137
CALCOCO2	0	0	0	0	0	0	0	1	NA
CALCR	0	0	0	0	0	1	0	1	NA
CALHM1	1	0	0	1	0	1	0	1	ENSG00000185933
CALHM2	1	0	1	1	0	1	0	1	ENSG00000138172
CALHM4	0	0	0	0	0	0	0	1	NA
CALML4	1	0	0	0	0	0	1	1	ENSG00000129007
CALML6	1	1	0	0	0	0	0	0	ENSG00000169885
CALN1	1	0	0	0	0	0	0	1	ENSG00000183166
CAMK2B	1	1	0	0	0	0	0	0	ENSG00000058404
CAMKK2	0	0	0	0	0	0	1	0	NA
CAMP	1	0	0	1	0	0	1	0	ENSG00000164047
CAMTA1	0	0	0	0	0	0	1	0	NA
CANX	1	1	0	0	0	0	0	0	ENSG00000127022
CAPG	1	0	1	0	0	1	0	1	ENSG00000042493
CAPN1	1	1	0	0	0	0	0	0	ENSG00000014216
CAPN10	1	0	0	0	0	0	0	1	ENSG00000142330
CAPN11	1	0	0	0	1	1	0	1	ENSG00000137225
CAPN12	1	0	0	1	1	1	0	1	ENSG00000182472
CAPN13	1	0	0	0	0	0	0	1	ENSG00000162949
CAPN14	1	0	0	0	1	0	0	1	ENSG00000214711
CAPN15	1	1	0	0	0	0	0	0	ENSG00000103326
CAPN2	1	0	0	0	0	0	1	1	ENSG00000162909
CAPN3	1	0	0	0	0	0	0	1	ENSG00000092529
CAPN5	1	0	1	0	0	0	1	0	ENSG00000149260
CAPN6	1	1	0	0	0	0	0	0	ENSG00000077274
CAPN7	0	0	0	0	0	0	0	1	NA
CAPN8	1	0	0	0	0	0	0	1	ENSG00000203697
CAPN9	1	0	1	0	0	1	1	1	ENSG00000135773
CAPNS2	1	0	0	0	0	0	0	1	ENSG00000256812
CAPS2	1	0	1	1	0	0	1	1	ENSG00000180881
CAPSL	0	0	0	0	0	0	0	1	NA
CAPZA3	1	1	0	0	0	0	0	0	ENSG00000177938
CARD14	1	0	1	0	0	0	1	1	ENSG00000141527
CARD17	0	0	0	0	0	1	0	1	NA
CARD18	1	0	0	0	1	0	0	1	ENSG00000255501
CARD19	0	0	0	0	0	0	0	1	NA
CARD6	1	0	0	0	1	1	0	0	ENSG00000132357
CARD8	1	0	0	0	1	0	0	1	ENSG00000105483
CARD9	1	0	0	0	0	1	1	1	ENSG00000187796
CARF	1	0	0	0	0	0	1	1	ENSG00000138380
CARHSP1	0	0	0	0	0	0	0	1	NA
CARKD	0	0	0	0	1	0	0	0	NA
CARMIL2	1	1	0	0	0	0	0	0	ENSG00000159753
CARMIL3	1	0	0	0	0	0	0	1	ENSG00000186648
CARNS1	1	1	0	0	0	0	0	0	ENSG00000172508
CARS1	1	1	0	0	0	0	0	0	ENSG00000110619
CARS2	1	0	1	0	0	0	1	1	ENSG00000134905
CASC1	0	0	0	1	1	1	0	1	NA
CASP1	0	0	0	0	0	0	0	1	NA
CASP10	1	0	0	0	0	1	0	1	ENSG00000003400
CASP12	0	0	1	0	0	0	0	0	NA
CASP14	1	0	0	0	0	0	0	1	ENSG00000105141
CASP16P	0	0	0	0	0	0	1	0	NA
CASP4	1	0	0	0	0	1	1	1	ENSG00000196954
CASP5	1	0	0	0	0	0	1	1	ENSG00000137757
CASP6	0	0	0	0	0	0	0	1	NA
CASP7	1	0	0	0	0	0	0	1	ENSG00000165806
CASQ1	1	0	0	0	0	1	1	1	ENSG00000143318
CASQ2	1	1	0	0	0	0	0	0	ENSG00000118729
CASS4	1	1	0	0	0	0	0	0	ENSG00000087589
CAST	1	1	0	0	0	0	0	0	ENSG00000153113
CASTOR1	1	1	0	0	0	0	0	0	ENSG00000239282
CAT	1	0	0	0	0	0	0	1	ENSG00000121691
CATSPER1	1	1	0	0	0	0	0	0	ENSG00000175294
CATSPER2	1	0	0	0	0	0	0	1	ENSG00000166762
CATSPER3	1	1	0	0	0	0	0	0	ENSG00000152705
CATSPERB	1	0	0	0	0	0	0	1	ENSG00000133962
CATSPERE	0	0	0	0	0	0	1	0	NA
CATSPERG	1	0	0	0	0	1	1	1	ENSG00000099338
CAVIN2	1	1	0	0	0	0	0	0	ENSG00000168497
CAVIN3	0	0	0	0	0	0	0	1	NA
CAVIN4	0	0	0	0	0	0	1	0	NA
CBFA2T3	0	0	0	0	0	0	0	1	NA
CBL	1	1	0	0	0	0	0	0	ENSG00000110395
CBLC	1	0	1	0	0	1	1	1	ENSG00000142273
CBLN3	1	1	0	0	0	0	0	0	ENSG00000139899
CBR1	0	0	0	0	0	0	0	1	NA
CBR3	1	0	0	0	0	1	0	1	ENSG00000159231
CBR4	1	0	0	0	0	0	1	1	ENSG00000145439
CBS	0	0	0	0	0	0	0	1	NA
CBWD1	0	0	0	0	0	0	0	1	NA
CBWD3	0	0	0	0	0	1	0	0	NA
CBWD5	0	0	0	0	0	0	0	1	NA
CBY1	1	0	0	0	0	0	0	1	ENSG00000100211
CBY2	1	0	0	0	0	0	0	1	ENSG00000174015
CBY3	1	0	0	0	0	0	0	1	ENSG00000204659
CC2D1A	1	0	0	0	0	0	0	1	ENSG00000132024
CC2D1B	1	0	0	0	0	0	0	1	ENSG00000154222
CC2D2B	1	0	0	0	1	0	0	1	ENSG00000188649
CCAR2	0	0	0	0	0	0	1	0	NA
CCDC102B	1	0	0	0	0	0	1	1	ENSG00000150636
CCDC105	0	0	1	0	0	0	1	1	NA
CCDC106	0	0	0	0	0	0	0	1	NA
CCDC11	0	0	0	0	0	1	0	0	NA
CCDC110	1	0	0	0	1	1	0	1	ENSG00000168491
CCDC113	0	0	0	0	0	1	0	1	NA
CCDC12	0	0	0	0	0	1	0	0	NA
CCDC121	0	0	1	0	0	0	0	0	NA
CCDC125	1	0	1	1	1	1	1	0	ENSG00000183323
CCDC129	0	0	1	0	1	1	0	0	NA
CCDC13	1	0	0	0	1	1	0	1	ENSG00000244607
CCDC132	0	0	1	0	0	0	0	0	NA
CCDC135	0	0	0	0	0	1	0	0	NA
CCDC138	1	0	0	1	1	0	0	1	ENSG00000163006
CCDC14	0	0	0	0	0	0	1	0	NA
CCDC141	1	0	0	1	1	1	0	1	ENSG00000163492
CCDC142	1	0	1	0	0	0	1	1	ENSG00000135637
CCDC144A	1	1	0	0	0	0	0	0	ENSG00000170160
CCDC144NL	0	0	0	0	1	1	0	0	NA
CCDC146	1	0	1	0	0	1	0	1	ENSG00000135205
CCDC147	0	0	0	0	0	1	0	0	NA
CCDC148	1	0	0	0	1	0	0	1	ENSG00000153237
CCDC15	1	0	0	0	0	0	0	1	ENSG00000149548
CCDC150	1	0	0	0	1	0	1	1	ENSG00000144395
CCDC153	0	0	0	0	0	1	0	1	NA
CCDC154	1	0	1	0	1	0	0	1	ENSG00000197599
CCDC155	0	0	0	0	0	0	0	1	NA
CCDC157	1	0	0	0	0	0	0	1	ENSG00000187860
CCDC158	1	0	0	0	0	0	0	1	ENSG00000163749
CCDC159	1	0	0	0	0	0	0	1	ENSG00000183401
CCDC162P	0	0	0	0	0	0	1	0	NA
CCDC163	1	1	0	0	0	0	0	0	ENSG00000280670
CCDC163P	0	0	0	0	0	0	1	0	NA
CCDC166	0	0	0	0	0	0	0	1	NA
CCDC167	1	1	0	0	0	0	0	0	ENSG00000198937
CCDC168	0	0	0	0	0	0	0	1	NA
CCDC169	1	1	0	0	0	0	0	0	ENSG00000242715
CCDC169-SOHLH2	1	1	0	0	0	0	0	0	ENSG00000250709
CCDC17	1	0	1	1	1	0	1	1	ENSG00000159588
CCDC170	1	0	0	0	0	0	0	1	ENSG00000120262
CCDC171	1	0	1	1	1	1	1	1	ENSG00000164989
CCDC173	0	0	0	0	0	1	1	1	NA
CCDC175	1	0	1	0	0	0	1	1	ENSG00000151838
CCDC178	1	0	1	0	0	0	1	1	ENSG00000166960
CCDC18	1	0	0	1	1	1	0	1	ENSG00000122483
CCDC180	1	0	0	0	0	0	1	1	ENSG00000197816
CCDC183	1	0	0	0	1	1	1	1	ENSG00000213213
CCDC184	1	1	0	0	0	0	0	0	ENSG00000177875
CCDC186	1	1	0	0	0	0	0	0	ENSG00000165813
CCDC187	1	0	0	0	0	0	0	1	ENSG00000260220
CCDC188	1	0	0	0	0	0	0	1	ENSG00000234409
CCDC189	0	0	0	0	0	0	1	1	NA
CCDC190	1	1	0	0	0	0	0	0	ENSG00000185860
CCDC191	1	0	0	0	0	0	0	1	ENSG00000163617
CCDC195	1	1	0	0	0	0	0	0	ENSG00000283428
CCDC196	1	1	0	0	0	0	0	0	ENSG00000196553
CCDC198	1	0	0	0	0	0	0	1	ENSG00000100557
CCDC200	1	1	0	0	0	0	0	0	ENSG00000236383
CCDC24	1	0	0	0	0	0	0	1	ENSG00000159214
CCDC25	1	1	0	0	0	0	0	0	ENSG00000147419
CCDC27	1	0	0	0	1	1	0	1	ENSG00000162592
CCDC28A	1	0	0	0	0	0	0	1	ENSG00000024862
CCDC28B	0	0	0	0	0	0	0	1	NA
CCDC3	1	0	0	0	0	0	0	1	ENSG00000151468
CCDC30	1	0	0	0	0	0	1	1	ENSG00000186409
CCDC33	1	0	0	0	0	0	0	1	ENSG00000140481
CCDC34	0	0	0	0	0	0	1	1	NA
CCDC37	0	0	1	0	0	1	0	0	NA
CCDC38	1	0	0	0	0	0	0	1	ENSG00000165972
CCDC39	1	0	1	0	1	0	0	1	ENSG00000284862
CCDC40	1	1	0	0	0	0	0	0	ENSG00000141519
CCDC42B	0	0	0	0	0	1	0	0	NA
CCDC43	0	0	0	0	0	0	0	1	NA
CCDC50	0	0	0	0	0	0	0	1	NA
CCDC54	1	0	0	0	0	0	0	1	ENSG00000138483
CCDC57	0	0	0	1	0	0	0	0	NA
CCDC60	1	0	0	1	1	1	1	1	ENSG00000183273
CCDC61	1	0	0	0	0	1	0	1	ENSG00000104983
CCDC62	1	1	0	0	0	0	0	0	ENSG00000130783
CCDC63	1	0	1	0	0	1	1	1	ENSG00000173093
CCDC64B	0	0	0	0	1	1	0	0	NA
CCDC66	1	0	1	0	1	1	0	1	ENSG00000180376
CCDC67	0	0	0	0	0	1	0	0	NA
CCDC69	0	0	0	0	0	0	0	1	NA
CCDC7	1	0	1	1	1	0	0	1	ENSG00000216937
CCDC73	1	0	1	0	0	0	0	1	ENSG00000186714
CCDC74A	1	0	0	0	0	1	0	1	ENSG00000163040
CCDC74B	1	0	0	1	0	0	0	1	ENSG00000152076
CCDC77	1	0	0	0	0	0	0	1	ENSG00000120647
CCDC78	1	0	0	1	1	0	1	1	ENSG00000162004
CCDC8	1	0	0	0	0	0	0	1	ENSG00000169515
CCDC80	0	0	0	0	0	0	0	1	NA
CCDC81	1	0	0	1	0	0	1	0	ENSG00000149201
CCDC82	1	1	0	0	0	0	0	0	ENSG00000149231
CCDC83	1	0	1	0	0	0	1	1	ENSG00000150676
CCDC84	0	0	0	0	0	0	0	1	NA
CCDC86	0	0	0	0	0	1	0	0	NA
CCDC87	0	0	1	0	1	0	0	0	NA
CCDC88B	1	0	0	0	0	0	0	1	ENSG00000168071
CCDC88C	0	0	0	0	0	0	1	0	NA
CCDC89	1	0	0	0	1	0	0	0	ENSG00000179071
CCDC9	1	0	0	0	0	0	1	1	ENSG00000105321
CCDC91	1	0	0	0	0	0	1	0	ENSG00000123106
CCDC96	0	0	0	0	1	0	0	0	NA
CCDC9B	1	1	0	0	0	0	0	0	ENSG00000188549
CCER1	0	0	0	0	1	0	0	0	NA
CCHCR1	1	0	1	0	0	0	0	1	ENSG00000204536
CCKAR	1	0	0	1	0	0	0	0	ENSG00000163394
CCL13	1	0	0	0	0	0	0	1	ENSG00000181374
CCL14	0	0	0	0	0	0	0	1	NA
CCL23	0	0	0	0	0	0	0	1	NA
CCL25	1	1	0	0	0	0	0	0	ENSG00000131142
CCL26	1	0	1	0	0	1	0	1	ENSG00000006606
CCL28	0	0	0	0	0	0	1	0	NA
CCL3	1	1	0	0	0	0	0	0	ENSG00000277632
CCL3L1	0	0	0	0	0	0	0	1	NA
CCL3L3	1	1	0	0	0	0	0	0	ENSG00000276085
CCL4	0	0	0	0	0	1	0	1	NA
CCL4L2	1	0	0	0	0	1	0	0	ENSG00000276070
CCM2L	0	0	0	0	0	0	0	1	NA
CCN2	0	0	0	0	0	0	0	1	NA
CCN5	0	0	0	0	0	0	0	1	NA
CCN6	1	1	0	0	0	0	0	0	ENSG00000112761
CCNB1	0	0	0	0	0	0	1	0	NA
CCNB2	1	1	0	0	0	0	0	0	ENSG00000157456
CCNC	0	0	0	1	0	0	0	0	NA
CCND3	0	0	0	0	0	0	1	0	NA
CCNDBP1	1	1	0	0	0	0	0	0	ENSG00000166946
CCNE1	0	0	0	0	0	0	0	1	NA
CCNI	1	0	0	0	0	0	0	1	ENSG00000118816
CCNI2	1	0	0	0	0	1	1	1	ENSG00000205089
CCNO	0	0	0	0	0	0	1	0	NA
CCNP	1	1	0	0	0	0	0	0	ENSG00000105219
CCPG1	1	1	0	0	0	0	0	0	ENSG00000260916
CCR5	0	0	1	0	1	0	0	1	NA
CCR9	1	1	0	0	0	0	0	0	ENSG00000173585
CCRL2	0	0	0	0	0	0	1	0	NA
CCS	0	0	0	0	1	0	0	0	NA
CCSER1	1	1	0	0	0	0	0	0	ENSG00000184305
CCSER2	0	0	1	0	0	0	1	0	NA
CCT6B	1	0	1	0	1	1	1	1	ENSG00000132141
CCT8L2	1	0	1	0	0	0	0	1	ENSG00000198445
CCZ1	1	0	0	0	0	1	0	1	ENSG00000122674
CCZ1B	1	0	0	0	0	1	0	0	ENSG00000146574
CD101	0	0	0	0	0	0	1	0	NA
CD109	1	0	0	0	0	1	0	1	ENSG00000156535
CD160	1	1	0	0	0	0	0	0	ENSG00000117281
CD163L1	1	0	1	0	0	1	1	1	ENSG00000177675
CD164	0	0	0	1	0	0	0	0	NA
CD164L2	0	0	0	0	0	0	0	1	NA
CD177	1	0	1	1	0	0	0	1	ENSG00000204936
CD180	0	0	0	0	1	1	0	0	NA
CD1A	1	0	0	0	0	0	0	1	ENSG00000158477
CD1B	1	0	1	0	0	1	1	1	ENSG00000158485
CD1C	1	0	0	0	0	0	0	1	ENSG00000158481
CD1D	1	0	0	0	0	1	1	1	ENSG00000158473
CD1E	1	1	0	0	0	0	0	0	ENSG00000158488
CD200R1	1	1	0	0	0	0	0	0	ENSG00000163606
CD200R1L	1	1	0	0	0	0	0	0	ENSG00000206531
CD207	1	0	0	1	0	1	0	1	ENSG00000116031
CD209	0	0	0	0	1	0	0	1	NA
CD244	1	1	0	0	0	0	0	0	ENSG00000122223
CD27	0	0	0	1	0	0	0	0	NA
CD276	1	0	0	0	0	0	0	1	ENSG00000103855
CD2AP	1	1	0	0	0	0	0	0	ENSG00000198087
CD300A	1	0	0	0	0	0	0	1	ENSG00000167851
CD300C	1	0	0	0	0	0	0	1	ENSG00000167850
CD300LB	1	0	1	0	0	0	0	0	ENSG00000178789
CD300LD	1	1	0	0	0	0	0	0	ENSG00000204345
CD300LF	1	0	0	0	0	0	0	1	ENSG00000186074
CD300LG	1	0	0	0	0	0	0	1	ENSG00000161649
CD302	1	0	0	0	0	1	0	1	ENSG00000241399
CD33	1	0	1	1	1	1	0	1	ENSG00000105383
CD36	1	0	0	0	1	1	1	1	ENSG00000135218
CD38	1	0	0	0	0	1	0	1	ENSG00000004468
CD3G	1	1	0	0	0	0	0	0	ENSG00000160654
CD44	1	0	1	0	0	0	1	1	ENSG00000026508
CD48	0	0	1	0	0	0	0	0	NA
CD5	1	0	0	0	1	1	0	0	ENSG00000110448
CD55	1	1	0	0	0	0	0	0	ENSG00000196352
CD5L	1	0	1	0	1	1	1	1	ENSG00000073754
CD6	1	1	0	0	0	0	0	0	ENSG00000013725
CD68	0	0	1	0	0	0	1	0	NA
CD7	1	1	0	0	0	0	0	0	ENSG00000173762
CD74	1	1	0	0	0	0	0	0	ENSG00000019582
CD82	0	0	0	0	1	0	0	0	NA
CD83	1	1	0	0	0	0	0	0	ENSG00000112149
CD84	0	0	0	0	0	0	1	0	NA
CD8A	1	1	0	0	0	0	0	0	ENSG00000153563
CD8B2	1	1	0	0	0	0	0	0	ENSG00000254126
CD9	0	0	1	0	0	0	0	0	NA
CD93	1	0	0	0	0	0	0	1	ENSG00000125810
CD96	1	0	0	0	0	1	0	1	ENSG00000153283
CD99L2	1	1	0	0	0	0	0	0	ENSG00000102181
CDADC1	1	0	0	1	0	1	0	1	ENSG00000102543
CDC14B	1	0	0	0	0	0	0	1	ENSG00000081377
CDC16	1	1	0	0	0	0	0	0	ENSG00000130177
CDC20B	1	0	0	1	1	0	0	1	ENSG00000164287
CDC25C	1	0	0	0	0	0	0	1	ENSG00000158402
CDC34	0	0	0	0	0	0	0	1	NA
CDC42BPA	1	1	0	0	0	0	0	0	ENSG00000143776
CDC42EP5	0	0	0	0	1	0	0	0	NA
CDC7	1	0	1	0	0	0	0	0	ENSG00000097046
CDCA2	1	0	1	0	0	0	0	1	ENSG00000184661
CDCA7	1	1	0	0	0	0	0	0	ENSG00000144354
CDCP2	1	0	0	0	0	0	0	1	ENSG00000157211
CDH13	0	0	0	1	0	0	0	0	NA
CDH15	1	0	0	0	0	0	0	1	ENSG00000129910
CDH16	0	0	0	0	0	1	0	0	NA
CDH17	1	0	0	0	0	0	0	1	ENSG00000079112
CDH19	1	0	0	0	0	1	0	1	ENSG00000071991
CDH23	1	0	0	0	0	0	0	1	ENSG00000107736
CDH24	1	1	0	0	0	0	0	0	ENSG00000139880
CDH26	1	0	0	1	1	1	1	1	ENSG00000124215
CDH3	1	1	0	0	0	0	0	0	ENSG00000062038
CDHR1	1	1	0	0	0	0	0	0	ENSG00000148600
CDHR2	1	0	0	0	0	0	1	0	ENSG00000074276
CDHR3	1	0	0	0	0	0	1	1	ENSG00000128536
CDHR4	1	0	0	0	0	1	1	1	ENSG00000187492
CDHR5	1	0	0	0	1	1	0	1	ENSG00000099834
CDK10	1	1	0	0	0	0	0	0	ENSG00000185324
CDK11A	1	0	0	1	1	1	0	1	ENSG00000008128
CDK12	1	0	0	0	1	0	0	1	ENSG00000167258
CDK15	1	0	0	1	0	1	1	1	ENSG00000138395
CDK18	0	0	1	0	0	0	1	0	NA
CDK5RAP1	1	0	0	0	0	0	1	0	ENSG00000101391
CDK5RAP2	1	0	0	0	0	1	0	0	ENSG00000136861
CDK5RAP3	1	1	0	0	0	0	0	0	ENSG00000108465
CDKAL1	1	0	1	0	0	0	1	0	ENSG00000145996
CDKL1	1	0	0	0	0	0	1	0	ENSG00000100490
CDKL2	0	0	1	0	0	1	0	1	NA
CDKL3	1	0	0	0	0	0	0	1	ENSG00000006837
CDKL4	1	0	0	0	1	1	0	1	ENSG00000205111
CDKN2B-AS1	0	0	0	0	0	0	1	0	NA
CDNF	1	0	1	0	0	0	1	0	ENSG00000185267
CDON	1	0	0	0	0	0	0	1	ENSG00000064309
CDR2L	0	0	0	0	0	0	0	1	NA
CDRT1	0	0	0	0	0	1	0	1	NA
CDRT15L2	0	0	1	0	0	0	0	1	NA
CDRT4	0	0	1	0	0	0	0	0	NA
CDX4	1	1	0	0	0	0	0	0	ENSG00000131264
CEACAM1	1	0	0	0	0	0	1	0	ENSG00000079385
CEACAM16	0	0	0	0	0	0	0	1	NA
CEACAM19	1	0	0	0	1	1	0	1	ENSG00000186567
CEACAM20	1	0	0	0	0	0	0	1	ENSG00000273777
CEACAM21	1	0	0	0	1	0	0	1	ENSG00000007129
CEACAM3	0	0	1	0	0	0	1	1	NA
CEACAM4	1	0	0	0	1	1	0	1	ENSG00000105352
CEACAM5	1	0	0	0	0	0	0	1	ENSG00000105388
CEACAM7	1	0	0	0	1	0	1	1	ENSG00000007306
CEACAM8	0	0	0	0	0	0	0	1	NA
CEACAMP1	0	0	0	0	0	0	1	0	NA
CEBPZ	1	1	0	0	0	0	0	0	ENSG00000115816
CEL	1	1	0	0	0	0	0	0	ENSG00000170835
CELA1	1	0	0	0	0	1	0	1	ENSG00000139610
CELA2A	0	0	0	0	0	1	0	0	NA
CELA2B	1	0	0	0	0	0	0	1	ENSG00000215704
CELA3A	1	0	0	0	0	1	0	1	ENSG00000142789
CELA3B	1	0	0	0	0	0	0	1	ENSG00000219073
CELF6	1	1	0	0	0	0	0	0	ENSG00000140488
CELSR1	1	0	1	0	0	0	0	1	ENSG00000075275
CELSR2	1	0	0	0	0	0	0	1	ENSG00000143126
CELSR3	1	0	0	0	0	1	0	0	ENSG00000008300
CENPE	1	0	0	0	0	0	0	1	ENSG00000138778
CENPF	1	0	0	0	1	0	0	1	ENSG00000117724
CENPI	1	0	0	0	0	0	0	1	ENSG00000102384
CENPN	0	0	0	0	0	0	1	0	NA
CENPO	1	0	0	0	0	1	0	1	ENSG00000138092
CENPP	0	0	0	0	0	0	1	0	NA
CENPQ	1	0	0	0	1	0	0	1	ENSG00000031691
CENPS	1	1	0	0	0	0	0	0	ENSG00000175279
CENPS-CORT	1	1	0	0	0	0	0	0	ENSG00000251503
CENPU	1	1	0	0	0	0	0	0	ENSG00000151725
CENPV	1	0	0	0	0	0	0	1	ENSG00000166582
CENPW	0	0	0	0	0	0	1	0	NA
CEP112	0	0	0	0	0	0	1	1	NA
CEP126	0	0	0	0	0	0	0	1	NA
CEP128	1	0	0	0	0	1	1	0	ENSG00000100629
CEP135	0	0	0	0	0	0	0	1	NA
CEP15	1	1	0	0	0	0	0	0	ENSG00000114405
CEP152	0	0	0	0	0	0	0	1	NA
CEP162	1	0	0	0	0	0	1	1	ENSG00000135315
CEP164	1	0	1	0	0	0	1	1	ENSG00000110274
CEP170B	0	0	0	0	0	0	0	1	NA
CEP19	0	0	1	0	0	0	0	0	NA
CEP192	0	0	0	0	0	0	0	1	NA
CEP250	1	0	0	0	0	0	1	0	ENSG00000126001
CEP290	1	0	0	0	0	0	1	1	ENSG00000198707
CEP295	1	0	0	0	0	0	0	1	ENSG00000166004
CEP295NL	0	0	0	0	0	0	0	1	NA
CEP350	1	0	0	0	0	0	0	1	ENSG00000135837
CEP41	1	1	0	0	0	0	0	0	ENSG00000106477
CEP43	1	1	0	0	0	0	0	0	ENSG00000213066
CEP57	1	1	0	0	0	0	0	0	ENSG00000166037
CEP57L1	1	0	0	1	1	1	0	1	ENSG00000183137
CEP63	1	0	0	1	0	0	1	1	ENSG00000182923
CEP70	1	0	0	0	0	0	0	1	ENSG00000114107
CEP72	1	0	0	0	1	1	0	1	ENSG00000112877
CEP78	1	0	1	1	1	0	1	1	ENSG00000148019
CEP85L	0	0	0	0	1	1	0	0	NA
CEP89	1	0	0	0	0	0	1	1	ENSG00000121289
CEP95	1	0	0	0	0	0	1	1	ENSG00000258890
CERCAM	1	1	0	0	0	0	0	0	ENSG00000167123
CERKL	1	0	0	0	0	0	1	1	ENSG00000188452
CERS4	1	0	0	0	0	1	0	1	ENSG00000090661
CERS5	0	0	0	0	0	0	0	1	NA
CES1	1	0	1	0	0	1	0	1	ENSG00000198848
CES2	1	0	0	0	0	0	0	1	ENSG00000172831
CES3	1	0	0	0	0	1	0	1	ENSG00000172828
CES4A	0	0	0	0	1	0	0	1	NA
CES5A	1	0	0	0	0	0	1	1	ENSG00000159398
CETN1	0	0	0	0	0	0	0	1	NA
CETN3	0	0	0	0	0	0	0	1	NA
CETP	1	0	0	0	0	1	0	1	ENSG00000087237
CFAP100	1	0	0	0	0	0	1	1	ENSG00000163885
CFAP119	1	1	0	0	0	0	0	0	ENSG00000196118
CFAP126	0	0	0	0	0	0	0	1	NA
CFAP141	1	1	0	0	0	0	0	0	ENSG00000163263
CFAP144	1	1	0	0	0	0	0	0	ENSG00000186973
CFAP157	0	0	0	0	0	0	1	1	NA
CFAP206	0	0	0	0	0	0	1	1	NA
CFAP210	1	1	0	0	0	0	0	0	ENSG00000154479
CFAP221	1	0	0	0	0	0	1	0	ENSG00000163075
CFAP251	1	0	0	0	0	0	1	0	ENSG00000158023
CFAP263	1	1	0	0	0	0	0	0	ENSG00000103021
CFAP276	1	1	0	0	0	0	0	0	ENSG00000179902
CFAP298-TCP10L	1	1	0	0	0	0	0	0	ENSG00000265590
CFAP299	1	0	0	0	0	0	0	1	ENSG00000197826
CFAP36	1	1	0	0	0	0	0	0	ENSG00000163001
CFAP410	0	0	0	0	0	0	1	0	NA
CFAP43	1	1	0	0	0	0	0	0	ENSG00000197748
CFAP44	1	0	0	0	0	0	0	1	ENSG00000206530
CFAP45	0	0	0	0	0	0	1	0	NA
CFAP46	1	0	0	0	0	0	1	1	ENSG00000171811
CFAP47	1	0	0	0	0	0	0	1	ENSG00000165164
CFAP53	1	1	0	0	0	0	0	0	ENSG00000172361
CFAP54	1	0	0	0	0	0	1	1	ENSG00000188596
CFAP57	1	0	0	0	0	0	1	1	ENSG00000243710
CFAP58	1	0	0	0	0	0	0	1	ENSG00000120051
CFAP61	1	0	0	0	0	0	1	1	ENSG00000089101
CFAP68	1	1	0	0	0	0	0	0	ENSG00000137720
CFAP69	1	0	0	0	0	0	0	1	ENSG00000105792
CFAP70	0	0	0	0	0	0	0	1	NA
CFAP73	1	0	0	0	0	0	0	1	ENSG00000186710
CFAP74	1	0	0	0	0	0	0	1	ENSG00000142609
CFAP90	1	1	0	0	0	0	0	0	ENSG00000215217
CFAP91	1	1	0	0	0	0	0	0	ENSG00000183833
CFAP92	1	0	0	0	0	0	1	0	ENSG00000114656
CFAP95	1	1	0	0	0	0	0	0	ENSG00000204711
CFAP96	1	1	0	0	0	0	0	0	ENSG00000205129
CFAP97	0	0	0	0	0	0	0	1	NA
CFAP97D2	1	1	0	0	0	0	0	0	ENSG00000283361
CFAP99	1	0	0	0	0	0	1	1	ENSG00000206113
CFD	1	1	0	0	0	0	0	0	ENSG00000197766
CFDP1	0	0	0	0	0	0	1	0	NA
CFH	1	0	1	0	0	0	0	0	ENSG00000000971
CFHR1	0	0	0	0	1	1	0	1	NA
CFHR2	1	0	0	1	0	1	0	1	ENSG00000080910
CFHR3	0	0	0	0	1	1	0	1	NA
CFHR4	1	0	0	0	0	1	0	1	ENSG00000134365
CFHR5	1	0	1	0	1	0	1	1	ENSG00000134389
CFI	0	0	0	0	0	0	1	0	NA
CFTR	1	0	0	0	0	0	1	1	ENSG00000001626
CGAS	1	1	0	0	0	0	0	0	ENSG00000164430
CGB2	1	1	0	0	0	0	0	0	ENSG00000104818
CGB5	1	1	0	0	0	0	0	0	ENSG00000189052
CGB7	1	0	0	0	0	1	0	0	ENSG00000196337
CGB8	1	1	0	0	0	0	0	0	ENSG00000213030
CGN	1	0	0	0	0	0	0	1	ENSG00000143375
CGNL1	1	0	0	0	0	1	0	1	ENSG00000128849
CGREF1	1	0	0	0	0	0	1	0	ENSG00000138028
CH25H	1	1	0	0	0	0	0	0	ENSG00000138135
CHAC2	0	0	0	0	0	0	0	1	NA
CHADL	1	0	0	0	0	0	0	1	ENSG00000100399
CHAT	1	1	0	0	0	0	0	0	ENSG00000070748
CHCHD3	1	0	0	0	0	0	0	1	ENSG00000106554
CHCT1	1	1	0	0	0	0	0	0	ENSG00000141371
CHD1L	1	0	0	0	1	1	1	1	ENSG00000131778
CHD9	0	0	0	0	0	0	0	1	NA
CHDH	1	0	0	0	0	0	0	1	ENSG00000016391
CHEK1	1	0	0	0	0	0	1	0	ENSG00000149554
CHEK2	1	0	0	0	0	0	0	1	ENSG00000183765
CHERP	1	1	0	0	0	0	0	0	ENSG00000085872
CHFR	0	0	1	0	0	0	1	0	NA
CHGA	0	0	0	0	1	1	0	0	NA
CHGB	1	0	1	0	0	0	1	0	ENSG00000089199
CHI3L1	1	1	0	0	0	0	0	0	ENSG00000133048
CHI3L2	1	0	0	0	0	1	0	1	ENSG00000064886
CHIA	1	0	1	0	0	1	1	1	ENSG00000134216
CHID1	1	0	0	0	0	0	0	1	ENSG00000177830
CHIT1	1	0	0	1	0	1	1	1	ENSG00000133063
CHLSN	1	1	0	0	0	0	0	0	ENSG00000146540
CHM	1	1	0	0	0	0	0	0	ENSG00000188419
CHML	1	0	0	0	0	0	0	1	ENSG00000203668
CHMP4A	1	0	0	0	0	1	1	1	ENSG00000254505
CHMP4B	1	1	0	0	0	0	0	0	ENSG00000101421
CHMP4C	0	0	0	0	0	1	0	1	NA
CHP2	1	0	0	0	0	0	1	1	ENSG00000166869
CHPF2	1	0	0	0	1	1	1	1	ENSG00000033100
CHRAC1	0	0	0	0	0	0	0	1	NA
CHRDL1	1	1	0	0	0	0	0	0	ENSG00000101938
CHRDL2	1	0	0	0	0	0	0	1	ENSG00000054938
CHRFAM7A	1	0	0	0	0	1	0	0	ENSG00000166664
CHRM2	0	0	1	0	0	0	0	0	NA
CHRNA10	1	0	0	0	0	0	0	1	ENSG00000129749
CHRNA2	1	0	1	0	0	0	1	1	ENSG00000120903
CHRNA3	1	1	0	0	0	0	0	0	ENSG00000080644
CHRNA5	0	0	0	1	0	0	0	1	NA
CHRNA6	1	0	0	0	0	1	1	1	ENSG00000147434
CHRNA9	1	0	0	0	0	0	0	1	ENSG00000174343
CHRNB3	1	1	0	0	0	0	0	0	ENSG00000147432
CHRNE	1	0	0	0	0	0	0	1	ENSG00000108556
CHRNG	1	1	0	0	0	0	0	0	ENSG00000196811
CHST3	1	1	0	0	0	0	0	0	ENSG00000122863
CHST6	0	0	1	0	0	0	0	0	NA
CHST9	1	0	0	0	0	1	0	0	ENSG00000154080
CHTF18	0	0	0	1	0	0	0	0	NA
CHUK	0	0	0	0	0	0	0	1	NA
CHURC1	0	0	1	0	0	0	1	0	NA
CIAPIN1	0	0	0	0	0	0	1	0	NA
CIB3	1	0	0	1	1	0	0	1	ENSG00000141977
CIB4	0	0	0	0	1	1	0	0	NA
CIBAR2	1	1	0	0	0	0	0	0	ENSG00000153789
CIC	1	1	0	0	0	0	0	0	ENSG00000079432
CIDEA	1	1	0	0	0	0	0	0	ENSG00000176194
CIDEB	1	0	0	0	1	1	0	1	ENSG00000136305
CIDEC	1	0	0	0	0	0	0	1	ENSG00000187288
CILP	1	0	0	0	1	1	0	1	ENSG00000138615
CILP2	1	0	0	0	0	0	0	1	ENSG00000160161
CIMAP1C	1	1	0	0	0	0	0	0	ENSG00000182950
CIMAP2	1	1	0	0	0	0	0	0	ENSG00000162398
CIMAP3	1	1	0	0	0	0	0	0	ENSG00000173947
CIMIP1	1	1	0	0	0	0	0	0	ENSG00000124237
CIMIP2A	1	1	0	0	0	0	0	0	ENSG00000188163
CIMIP2B	1	1	0	0	0	0	0	0	ENSG00000215187
CIMIP2C	1	1	0	0	0	0	0	0	ENSG00000173557
CIMIP3	1	1	0	0	0	0	0	0	ENSG00000287363
CIMIP4	1	1	0	0	0	0	0	0	ENSG00000185264
CIMIP7	1	1	0	0	0	0	0	0	ENSG00000236980
CIP2A	1	0	0	0	0	0	0	1	ENSG00000163507
CIROP	1	1	0	0	0	0	0	0	ENSG00000283654
CIST1	1	1	0	0	0	0	0	0	ENSG00000284797
CIZ1	0	0	1	0	0	0	1	0	NA
CKAP2	1	0	0	0	0	0	0	1	ENSG00000136108
CKM	1	0	0	0	0	0	1	1	ENSG00000104879
CKMT1A	1	0	0	0	1	1	0	1	ENSG00000223572
CKMT1B	1	0	0	0	0	1	0	1	ENSG00000237289
CKMT2	1	0	0	0	0	0	0	1	ENSG00000131730
CLASRP	0	0	0	0	0	0	0	1	NA
CLBA1	1	0	0	0	0	0	0	1	ENSG00000140104
CLCA1	1	1	0	0	0	0	0	0	ENSG00000016490
CLCA2	1	0	1	1	1	1	1	1	ENSG00000137975
CLCA4	1	0	0	0	0	0	1	1	ENSG00000016602
CLCF1	0	0	0	0	0	0	0	1	NA
CLCN1	1	0	0	0	1	1	1	1	ENSG00000188037
CLCN4	1	1	0	0	0	0	0	0	ENSG00000073464
CLCN7	1	1	0	0	0	0	0	0	ENSG00000103249
CLCNKA	1	0	0	0	0	0	0	1	ENSG00000186510
CLCNKB	1	0	0	0	1	0	0	0	ENSG00000184908
CLDN12	0	0	0	0	0	0	1	0	NA
CLDN16	1	1	0	0	0	0	0	0	ENSG00000113946
CLDN18	0	0	0	0	0	0	1	0	NA
CLDN19	1	1	0	0	0	0	0	0	ENSG00000164007
CLDN20	0	0	0	0	1	1	1	0	NA
CLDN4	1	1	0	0	0	0	0	0	ENSG00000189143
CLDND2	0	0	0	0	1	1	0	1	NA
CLEC10A	1	0	0	0	0	1	0	1	ENSG00000132514
CLEC11A	1	0	0	0	1	1	1	1	ENSG00000105472
CLEC12A	1	0	1	0	0	1	1	1	ENSG00000172322
CLEC12B	1	0	0	0	0	1	0	1	ENSG00000256660
CLEC17A	0	0	0	0	0	0	0	1	NA
CLEC18A	1	0	0	0	1	1	0	0	ENSG00000157322
CLEC18B	1	0	0	0	1	0	0	0	ENSG00000140839
CLEC1A	1	0	0	0	0	1	0	1	ENSG00000150048
CLEC1B	1	1	0	0	0	0	0	0	ENSG00000165682
CLEC20A	1	1	0	0	0	0	0	0	ENSG00000188585
CLEC2A	0	0	0	0	0	0	1	0	NA
CLEC2L	0	0	0	0	0	0	0	1	NA
CLEC4A	1	0	0	0	0	0	0	1	ENSG00000111729
CLEC4C	0	0	0	0	0	0	0	1	NA
CLEC4D	1	0	0	0	1	1	0	0	ENSG00000166527
CLEC4E	0	0	0	0	0	0	0	1	NA
CLEC4F	1	0	0	1	1	1	0	1	ENSG00000152672
CLEC4M	1	0	1	0	1	0	1	1	ENSG00000104938
CLEC5A	1	1	0	0	0	0	0	0	ENSG00000258227
CLEC6A	1	0	0	0	0	0	0	1	ENSG00000205846
CLEC7A	0	0	0	0	0	0	0	1	NA
CLEC9A	1	0	0	0	0	1	0	1	ENSG00000197992
CLECL1	0	0	0	0	0	0	0	1	NA
CLGN	1	0	0	0	0	0	0	1	ENSG00000153132
CLHC1	1	0	0	0	0	1	0	1	ENSG00000162994
CLIC5	1	1	0	0	0	0	0	0	ENSG00000112782
CLIC6	1	0	0	0	0	0	0	1	ENSG00000159212
CLINT1	0	0	0	0	0	0	0	1	NA
CLIP1	0	0	0	1	1	1	0	1	NA
CLK3	0	0	0	0	1	0	0	0	NA
CLK4	0	0	0	0	0	0	0	1	NA
CLLU1	0	0	1	0	0	0	1	0	NA
CLLU1OS	0	0	0	0	1	1	0	0	NA
CLMN	0	0	0	0	0	0	0	1	NA
CLN3	0	0	0	1	0	0	0	0	NA
CLN5	0	0	1	0	1	0	1	0	NA
CLN6	1	1	0	0	0	0	0	0	ENSG00000128973
CLNK	0	0	0	0	0	0	0	1	NA
CLPP	1	1	0	0	0	0	0	0	ENSG00000125656
CLPSL1	0	0	1	0	0	0	0	0	NA
CLRN1	1	0	0	0	0	0	1	1	ENSG00000163646
CLRN3	1	1	0	0	0	0	0	0	ENSG00000180745
CLSPN	1	0	0	0	0	1	0	1	ENSG00000092853
CLSTN2	1	1	0	0	0	0	0	0	ENSG00000158258
CLTC	0	0	0	0	0	0	0	1	NA
CLTCL1	1	0	0	0	0	1	0	1	ENSG00000070371
CLTRN	1	0	0	0	0	0	0	1	ENSG00000147003
CLU	0	0	0	1	0	0	0	0	NA
CLUL1	1	0	0	0	1	0	0	1	ENSG00000079101
CLXN	1	1	0	0	0	0	0	0	ENSG00000034239
CLYBL	1	0	0	0	0	1	0	1	ENSG00000125246
CMA1	1	0	0	0	0	1	0	1	ENSG00000092009
CMBL	0	0	0	0	0	0	0	1	NA
CMC2	0	0	0	0	0	0	1	0	NA
CMKLR2	1	1	0	0	0	0	0	0	ENSG00000183671
CMSS1	0	0	0	0	1	1	0	0	NA
CMTM1	0	0	0	0	1	0	0	1	NA
CMTM2	0	0	0	0	0	0	0	1	NA
CMTM5	1	0	0	0	0	0	0	1	ENSG00000166091
CMTR2	1	1	0	0	0	0	0	0	ENSG00000180917
CMYA5	1	0	0	0	1	0	1	1	ENSG00000164309
CNBD1	1	0	0	0	0	0	0	1	ENSG00000176571
CNBD2	1	0	1	1	0	0	0	1	ENSG00000149646
CNDP1	1	0	0	0	0	0	1	1	ENSG00000150656
CNDP2	0	0	0	0	0	0	0	1	NA
CNGA1	1	0	0	0	0	0	0	1	ENSG00000198515
CNGA2	1	0	0	0	0	0	0	1	ENSG00000183862
CNGA3	0	0	0	0	0	0	0	1	NA
CNGA4	1	0	0	0	0	1	1	1	ENSG00000132259
CNGB1	1	0	0	0	0	0	0	1	ENSG00000070729
CNGB3	1	0	1	0	0	1	1	1	ENSG00000170289
CNKSR1	1	0	0	0	1	1	0	1	ENSG00000142675
CNMD	1	0	0	0	0	0	1	1	ENSG00000136110
CNNM4	1	0	0	0	0	0	0	1	ENSG00000158158
CNOT1	0	0	0	0	0	0	1	0	NA
CNOT6	0	0	0	1	0	0	0	0	NA
CNPPD1	1	1	0	0	0	0	0	0	ENSG00000115649
CNPY1	1	1	0	0	0	0	0	0	ENSG00000146910
CNPY4	1	0	0	0	0	0	0	1	ENSG00000166997
CNR2	1	1	0	0	0	0	0	0	ENSG00000188822
CNTD1	1	1	0	0	0	0	0	0	ENSG00000176563
CNTD2	0	0	0	0	0	0	0	1	NA
CNTF	0	0	0	0	1	1	0	0	NA
CNTLN	1	0	0	0	0	1	1	1	ENSG00000044459
CNTN1	1	0	0	0	1	0	0	1	ENSG00000018236
CNTN2	1	0	0	0	0	1	0	1	ENSG00000184144
CNTN6	1	0	0	0	0	1	0	1	ENSG00000134115
CNTNAP3	1	0	0	0	0	1	0	1	ENSG00000106714
CNTNAP3B	1	0	0	0	1	1	0	0	ENSG00000154529
CNTNAP4	1	0	0	0	0	1	0	1	ENSG00000152910
CNTNAP5	1	1	0	0	0	0	0	0	ENSG00000155052
CNTRL	1	0	0	1	1	1	0	1	ENSG00000119397
CNTROB	0	0	0	0	1	1	1	1	NA
COA1	0	0	0	0	0	0	1	0	NA
COASY	0	0	0	0	0	0	0	1	NA
COBL	1	0	0	0	0	0	0	1	ENSG00000106078
COBLL1	1	1	0	0	0	0	0	0	ENSG00000082438
COCH	0	0	0	1	1	0	0	1	NA
COG1	1	1	0	0	0	0	0	0	ENSG00000166685
COG5	0	0	0	0	0	0	0	1	NA
COG6	0	0	0	0	0	0	0	1	NA
COG8	1	1	0	0	0	0	0	0	ENSG00000213380
COIL	0	0	0	0	0	1	0	1	NA
COL10A1	0	0	0	0	0	0	0	1	NA
COL13A1	1	0	0	0	0	0	0	1	ENSG00000197467
COL14A1	1	1	0	0	0	0	0	0	ENSG00000187955
COL15A1	1	0	0	0	1	1	1	1	ENSG00000204291
COL16A1	1	0	0	0	0	1	0	1	ENSG00000084636
COL17A1	0	0	0	0	0	0	0	1	NA
COL18A1	1	0	0	0	0	0	1	1	ENSG00000182871
COL19A1	1	0	0	0	0	0	0	1	ENSG00000082293
COL1A2	1	0	0	1	1	0	0	1	ENSG00000164692
COL20A1	1	0	0	0	0	0	0	1	ENSG00000101203
COL21A1	1	0	0	0	0	0	1	1	ENSG00000124749
COL22A1	1	0	0	1	0	1	0	1	ENSG00000169436
COL23A1	1	0	0	0	0	1	1	1	ENSG00000050767
COL24A1	1	0	0	0	0	0	1	1	ENSG00000171502
COL26A1	0	0	0	0	0	0	0	1	NA
COL28A1	1	0	0	0	0	1	0	1	ENSG00000215018
COL4A1	0	0	0	0	0	0	1	0	NA
COL4A2	1	1	0	0	0	0	0	0	ENSG00000134871
COL4A3	1	0	0	0	0	0	1	0	ENSG00000169031
COL4A4	1	1	0	0	0	0	0	0	ENSG00000081052
COL4A6	1	1	0	0	0	0	0	0	ENSG00000197565
COL5A3	1	0	0	0	1	0	0	1	ENSG00000080573
COL6A1	1	0	0	0	0	1	0	0	ENSG00000142156
COL6A2	1	0	0	1	0	0	0	0	ENSG00000142173
COL6A3	1	1	0	0	0	0	0	0	ENSG00000163359
COL6A5	1	0	1	1	1	1	0	1	ENSG00000172752
COL6A6	1	0	1	1	1	1	1	1	ENSG00000206384
COL7A1	1	0	0	0	1	0	1	1	ENSG00000114270
COL9A1	1	1	0	0	0	0	0	0	ENSG00000112280
COL9A2	0	0	1	0	0	0	1	0	NA
COL9A3	1	1	0	0	0	0	0	0	ENSG00000092758
COLEC10	1	0	0	0	0	0	0	1	ENSG00000184374
COLQ	1	0	0	0	0	0	0	1	ENSG00000206561
COMMD3	1	0	0	0	0	0	0	1	ENSG00000148444
COMMD3-BMI1	1	0	0	0	0	0	0	1	ENSG00000269897
COMP	0	0	0	0	0	0	0	1	NA
COMTD1	1	0	0	0	0	1	0	0	ENSG00000165644
COPS6	0	0	0	0	0	0	1	0	NA
COPS8	0	0	0	0	0	0	1	0	NA
COPZ2	0	0	0	0	0	1	0	0	NA
COQ10A	1	0	0	0	1	1	0	1	ENSG00000135469
COQ2	0	0	1	0	1	0	0	0	NA
COQ3	1	0	0	0	0	0	0	1	ENSG00000132423
COQ6	0	0	0	0	0	0	1	0	NA
CORIN	1	0	0	0	0	0	0	1	ENSG00000145244
CORO1B	0	0	0	0	0	0	0	1	NA
CORO1C	0	0	0	1	0	0	1	0	NA
CORO2A	0	0	0	0	0	0	1	1	NA
CORO7	1	0	0	0	1	1	1	1	ENSG00000262246
CORO7-PAM16	1	0	0	0	0	1	0	1	ENSG00000103426
COX15	0	0	0	0	0	0	1	0	NA
COX18	1	0	1	0	0	0	0	1	ENSG00000163626
COX6A1	1	1	0	0	0	0	0	0	ENSG00000111775
COX6A1P2	0	0	0	0	1	0	0	0	NA
COX6A2	0	0	0	0	0	0	1	1	NA
COX6B2	1	0	1	0	0	1	1	1	ENSG00000160471
COX7A1	1	0	0	1	0	0	0	0	ENSG00000161281
COX7A2	0	0	0	0	0	0	0	1	NA
COX7A2L	1	0	0	0	0	0	1	1	ENSG00000115944
CP	1	0	0	0	0	0	0	1	ENSG00000047457
CPA1	1	1	0	0	0	0	0	0	ENSG00000091704
CPA2	1	1	0	0	0	0	0	0	ENSG00000158516
CPA3	0	0	0	0	0	0	0	1	NA
CPA4	1	0	1	0	0	0	1	1	ENSG00000128510
CPA5	1	1	0	0	0	0	0	0	ENSG00000158525
CPA6	1	0	0	0	0	0	1	1	ENSG00000165078
CPAMD8	0	0	0	0	0	0	1	1	NA
CPB1	1	0	0	0	0	0	1	1	ENSG00000153002
CPB2	1	0	0	0	0	0	0	1	ENSG00000080618
CPEB2	0	0	0	0	0	0	0	1	NA
CPED1	1	0	0	0	0	0	0	1	ENSG00000106034
CPHXL2	1	1	0	0	0	0	0	0	ENSG00000284484
CPLANE1	1	0	0	0	0	0	1	1	ENSG00000197603
CPLX3	0	0	0	0	0	0	0	1	NA
CPM	1	0	0	0	0	0	0	1	ENSG00000135678
CPNE1	1	0	0	0	0	0	1	1	ENSG00000214078
CPNE2	0	0	0	0	0	0	0	1	NA
CPNE3	1	1	0	0	0	0	0	0	ENSG00000085719
CPNE7	1	1	0	0	0	0	0	0	ENSG00000178773
CPNE9	0	0	0	0	0	0	0	1	NA
CPO	1	0	0	1	0	1	0	1	ENSG00000144410
CPPED1	0	0	0	0	0	0	0	1	NA
CPQ	1	0	0	0	0	0	0	1	ENSG00000104324
CPSF3L	0	0	0	0	0	0	1	0	NA
CPSF4L	0	0	0	0	0	0	1	1	NA
CPT1B	1	0	0	0	0	1	0	1	ENSG00000205560
CPT1C	1	1	0	0	0	0	0	0	ENSG00000169169
CPVL	1	0	0	0	1	1	0	1	ENSG00000106066
CPXCR1	1	1	0	0	0	0	0	0	ENSG00000147183
CPXM1	1	0	0	0	0	0	0	1	ENSG00000088882
CPXM2	1	0	0	0	0	1	0	1	ENSG00000121898
CPZ	1	0	0	0	0	0	1	1	ENSG00000109625
CR1	1	0	0	0	0	1	0	1	ENSG00000203710
CR1L	1	0	0	0	1	0	0	1	ENSG00000197721
CR2	1	0	1	0	0	0	1	1	ENSG00000117322
CRACR2A	1	0	0	0	0	0	1	1	ENSG00000130038
CRACR2B	0	0	0	0	0	0	0	1	NA
CRAT37	0	0	0	0	0	0	1	0	NA
CRB1	1	1	0	0	0	0	0	0	ENSG00000134376
CRB2	1	0	0	0	0	0	0	1	ENSG00000148204
CREB3	0	0	0	0	0	0	0	1	NA
CREB3L1	1	1	0	0	0	0	0	0	ENSG00000157613
CREB3L2	1	0	0	0	0	0	1	0	ENSG00000182158
CREB3L3	1	0	0	0	0	0	1	0	ENSG00000060566
CREB3L4	1	0	0	0	0	0	0	1	ENSG00000143578
CREBZF	0	0	0	0	0	0	0	1	NA
CRELD1	0	0	0	0	0	0	1	1	NA
CREM	0	0	0	0	0	0	1	0	NA
CRHR2	1	0	0	0	0	1	1	1	ENSG00000106113
CRIM1	0	0	1	0	0	0	0	0	NA
CRIP1	0	0	0	0	0	1	0	0	NA
CRIP2	0	0	0	0	1	0	0	1	NA
CRIP3	1	0	0	0	0	0	1	1	ENSG00000146215
CRIPAK	0	0	0	0	1	0	0	0	NA
CRISP1	1	0	0	0	0	0	1	1	ENSG00000124812
CRISP2	1	0	0	0	0	0	0	1	ENSG00000124490
CRISP3	0	0	0	0	0	0	0	1	NA
CRISPLD2	1	1	0	0	0	0	0	0	ENSG00000103196
[truncated: 7,178 more rows]

## Sheet: S5
Phenotype	Symbol	Mode (Sup Note 7)	P rec	P add	P rec pLoF	P rec pLoF|damaging	P rec nonsynonymous	Beta rec (min P)	SE rec (min P)	Beta add (min P)	SE add (min P)	Test with min P (rec)	Test with min P (add)	odds ratio or beta rec	odds ratio or beta add	Binary phenotype	ENSEMBL ID
Alanine transaminase	GPT	Additive	5.56608e-64	9.51753e-284	NA	NA	5.56608e-64	-0.462471	0.0255957	-0.43929	0.00523538	nonsynonymous	nonsynonymous	NA	NA	FALSE	ENSG00000167701
Alanine transaminase	ANO5	Additive	5.54734e-07	1.86204e-17	NA	NA	5.54734e-07	0.0642028	0.0164851	0.120339	0.0137713	nonsynonymous	pLoF_damaging_missense	NA	NA	FALSE	ENSG00000171714
Alanine transaminase	APOH	Additive	2.46491e-07	7.6147e-42	0.448601	0.486466	8.21637e-08	0.0755048	0.0140614	0.0591066	0.00440455	nonsynonymous	nonsynonymous	NA	NA	FALSE	ENSG00000091583
Alanine transaminase	SERPINA1	Additive	4.71065e-12	1.73428e-59	NA	0.00134888	2.35533e-12	0.0624709	0.00850113	0.0573937	0.00331916	nonsynonymous	nonsynonymous	NA	NA	FALSE	ENSG00000197249
Aspartate aminotransferase (AST)	ANO5	Additive	2.50562e-10	4.76105e-37	NA	NA	2.50562e-10	0.108561	0.0210464	0.17688	0.0140982	nonsynonymous	pLoF_damaging_missense	NA	NA	FALSE	ENSG00000171714
Aspartate aminotransferase (AST)	APOH	Additive	6.27876e-08	2.34682e-29	0.306799	0.89799	2.09292e-08	0.0823272	0.0157323	0.0520318	0.0046868	nonsynonymous	nonsynonymous	NA	NA	FALSE	ENSG00000091583
Aspartate aminotransferase (AST)	SERPINA1	Additive	5.99962e-13	3.57019e-37	NA	0.0445201	2.99966e-13	0.0656573	0.00866672	0.0441705	0.00338043	nonsynonymous	nonsynonymous	NA	NA	FALSE	ENSG00000197249
Aspartate aminotransferase (AST)	FYCO1	Ambiguous	1.99864e-08	6.50933e-36	NA	9.9932e-09	0.0371811	0.276792	0.0483806	0.100216	0.00774417	pLoF_damaging_missense	pLoF_damaging_missense	NA	NA	FALSE	ENSG00000163820
Aspartate aminotransferase (AST)	HBB	Recessive	3.2468e-26	0.0218524	NA	0.60954	1.6234e-26	0.449581	0.0397249	0.0415156	0.0115364	nonsynonymous	nonsynonymous	NA	NA	FALSE	ENSG00000244734
Aspartate aminotransferase (AST)	PYGM	Recessive	8.16662e-10	0.598856	2.72221e-10	0.0362874	0.0161692	0.998313	0.151085	-0.0140783	0.0142461	pLoF	pLoF	NA	NA	FALSE	ENSG00000068976
Asthma	FLG	Recessive	3.08559e-50	6.53909e-34	NA	1.54279e-50	1.11935e-06	0.499363	0.0278847	0.144064	0.0109416	pLoF_damaging_missense	pLoF_damaging_missense	1.64767	1.15496	TRUE	ENSG00000143631
Atrial Fibrillation	RPL3L	Additive	3.08312e-10	4.82853e-26	0.495935	0.559118	1.02771e-10	0.148448	0.0236636	0.129083	0.0121125	nonsynonymous	nonsynonymous	1.16003	1.13778	TRUE	ENSG00000140986
Benign and in situ intestinal neoplasms	MUTYH	Recessive	3.21698e-16	3.23387e-05	NA	1.15824e-16	0.000195938	1.15767	0.141862	0.128862	0.0283797	pLoF_damaging_missense	pLoF_damaging_missense	3.1825	1.13753	TRUE	ENSG00000132781
BMI	HBB	Recessive	3.62266e-14	0.00556937	NA	0.861751	1.80777e-14	-0.29953	0.0358643	-0.0376992	0.00896503	nonsynonymous	nonsynonymous	NA	NA	FALSE	ENSG00000244734
C-reactive protein (CRP)	CRP	Additive	1.14262e-09	2.85526e-283	NA	NA	1.14262e-09	-0.95157	0.1563	-0.552689	0.0138662	nonsynonymous	nonsynonymous	NA	NA	FALSE	ENSG00000132693
Chronic obstructive pulmonary disease (COPD)	CFTR	Ambiguous	9.87415e-08	2.05459e-08	NA	0.949422	4.93707e-08	0.13236	0.0258029	0.0682815	0.0116069	nonsynonymous	nonsynonymous	1.14152	1.07067	TRUE	ENSG00000001626
Chronic obstructive pulmonary disease (COPD)	ODAD1	Recessive	5.01427e-07	0.581245	1.67145e-07	0.0120622	0.096844	2.6387	0.504281	0.439789	0.243812	pLoF	pLoF	13.995	1.55238	TRUE	ENSG00000105479
Chronic obstructive pulmonary disease (COPD)	SERPINA1	Recessive	7.38899e-19	3.76335e-06	NA	0.00575487	3.6945e-19	0.274287	0.0308548	0.0648965	0.0135416	nonsynonymous	nonsynonymous	1.31559	1.06705	TRUE	ENSG00000197249
Colon and rectum cancer	MUTYH	Recessive	1.02849e-15	0.246212	NA	5.14117e-16	1.48712e-05	1.30395	0.162403	0.0661	0.048255	pLoF_damaging_missense	pLoF_damaging_missense	3.68384	1.06833	TRUE	ENSG00000132781
HDLC	ABCA1	Additive	2.25981e-07	9.19096e-232	NA	NA	2.25981e-07	-0.104301	0.0209768	-0.529515	0.0164257	nonsynonymous	pLoF_damaging_missense	NA	NA	FALSE	ENSG00000165029
HDLC	ANGPTL4	Additive	2.78907e-17	9.99736e-173	NA	NA	2.78907e-17	0.164198	0.0204748	0.141526	0.00505556	nonsynonymous	nonsynonymous	NA	NA	FALSE	ENSG00000167772
HDLC	CD300LG	Additive	1.45798e-08	3.00626e-123	NA	NA	1.45798e-08	-0.0776858	0.0138498	-0.099163	0.00416597	nonsynonymous	nonsynonymous	NA	NA	FALSE	ENSG00000161649
HDLC	HNF4A	Additive	7.51054e-13	6.01281e-140	NA	NA	7.51085e-13	-0.127572	0.018162	-0.124404	0.00489671	nonsynonymous	nonsynonymous	NA	NA	FALSE	ENSG00000101076
HDLC	LIPG	Additive	1.03401e-07	2.85526e-283	NA	0.000634141	5.17049e-08	0.084672	0.0244916	0.196372	0.00606815	nonsynonymous	nonsynonymous	NA	NA	FALSE	ENSG00000101670
HDLC	LPL	Additive	2.21581e-45	2.85526e-283	NA	NA	2.21581e-45	-0.225234	0.0166498	-0.206714	0.00448018	nonsynonymous	nonsynonymous	NA	NA	FALSE	ENSG00000175445
HDLC	SCARB1	Additive	7.53382e-07	6.5839e-81	NA	NA	7.53382e-07	0.14235	0.0317988	0.124859	0.00656608	nonsynonymous	nonsynonymous	NA	NA	FALSE	ENSG00000073060
HDLC	BTNL9	Recessive	2.26881e-23	9.29907e-15	8.82854e-24	5.27461e-23	7.84271e-10	-0.461933	0.0468399	-0.062099	0.00807426	pLoF	pLoF_damaging_missense	NA	NA	FALSE	ENSG00000165810
HDLC	HBB	Recessive	1.66881e-23	0.000486558	NA	4.55121e-10	8.34407e-24	-0.477973	0.0473531	-0.090281	0.0118254	nonsynonymous	nonsynonymous	NA	NA	FALSE	ENSG00000244734
Heart Failure (HF)	HBB	Recessive	2.56248e-14	0.978535	NA	0.000809897	1.28239e-14	0.971475	0.12037	0.18073	0.110377	nonsynonymous	pLoF_damaging_missense	2.64184	1.19809	TRUE	ENSG00000244734
Height	ACAN	Additive	2.32778e-08	1.22867e-59	NA	0.306148	1.16389e-08	-0.0336698	0.0057176	-0.0356732	0.0021965	nonsynonymous	nonsynonymous	NA	NA	FALSE	ENSG00000157766
Height	ADAMTS10	Additive	4.64956e-25	5.26709e-229	NA	0.995243	2.32478e-25	-0.0702782	0.00631199	-0.0728135	0.00219078	nonsynonymous	nonsynonymous	NA	NA	FALSE	ENSG00000142303
Height	IL11	Additive	3.92188e-09	1.29744e-67	NA	NA	3.92188e-09	-0.0841998	0.0140325	-0.0598482	0.00331459	nonsynonymous	nonsynonymous	NA	NA	FALSE	ENSG00000095752
Height	LCORL	Additive	2.35776e-11	1.49925e-37	NA	NA	2.35776e-11	-0.0217524	0.00316827	0.741564	0.0584082	nonsynonymous	pLoF	NA	NA	FALSE	ENSG00000178177
Height	MYH7B	Additive	3.33541e-07	4.54974e-17	0.628488	1.04063e-05	1.12381e-07	-0.0178664	0.00336186	-0.0218826	0.00239749	nonsynonymous	pLoF_damaging_missense	NA	NA	FALSE	ENSG00000078814
Height	PDE11A	Additive	8.32928e-08	1.8336e-56	0.279439	0.000360193	2.77664e-08	0.0226477	0.00434849	0.0304483	0.00185882	nonsynonymous	nonsynonymous	NA	NA	FALSE	ENSG00000128655
Height	SERPINA1	Additive	1.07894e-09	1.72238e-41	NA	0.245287	5.39472e-10	0.0355386	0.00546438	0.0307039	0.00209028	nonsynonymous	nonsynonymous	NA	NA	FALSE	ENSG00000197249
Height	ABHD15	Ambiguous	4.19065e-14	4.11887e-36	2.79223e-14	2.79223e-14	0.000126194	0.268434	0.0348792	0.0700594	0.00511542	pLoF	pLoF_damaging_missense	NA	NA	FALSE	ENSG00000168792
Height	PARD6A	Ambiguous	7.6461e-08	4.82547e-16	NA	NA	7.6461e-08	-0.0530647	0.00925852	-0.024142	0.00272929	nonsynonymous	nonsynonymous	NA	NA	FALSE	ENSG00000102981
Height	ENSG00000267561	Recessive	2.94138e-09	0.590301	NA	NA	2.94138e-09	0.826867	0.139324	0.0090563	0.00983466	nonsynonymous	nonsynonymous	NA	NA	FALSE	ENSG00000267561
Height	LECT2	Recessive	3.66312e-14	4.10043e-10	NA	NA	3.66537e-14	-0.0517379	0.00661858	-0.0151723	0.00231042	nonsynonymous	nonsynonymous	NA	NA	FALSE	ENSG00000145826
Inflammatory bowel disease	NOD2	Ambiguous	2.97199e-07	0.00095389	0.000447243	0.000843064	9.90999e-08	0.13436	0.0247066	0.115429	0.0320753	nonsynonymous	pLoF	1.1438	1.12235	TRUE	ENSG00000167207
LDLC	APOB	Additive	5.21828e-34	2.85526e-283	NA	NA	5.21828e-34	-0.0417418	0.0033837	-1.76469	0.0390748	nonsynonymous	pLoF	NA	NA	FALSE	ENSG00000084674
LDLC	BCAM	Additive	7.4434e-13	1.70754e-71	NA	NA	7.44306e-13	-0.0564669	0.0075556	-0.0593986	0.00325786	nonsynonymous	nonsynonymous	NA	NA	FALSE	ENSG00000187244
LDLC	CBLC	Additive	3.79347e-30	2.68772e-147	0.361505	0.973064	1.26449e-30	-0.120576	0.0114026	-0.101641	0.00403743	nonsynonymous	nonsynonymous	NA	NA	FALSE	ENSG00000142273
LDLC	PCSK9	Additive	4.68221e-42	2.85526e-283	NA	0.219152	2.3411e-42	-0.322768	0.0234205	-0.26469	0.00537936	nonsynonymous	nonsynonymous	NA	NA	FALSE	ENSG00000169174
LDLC	TM6SF2	Ambiguous	7.06642e-16	2.47404e-46	NA	4.10154e-16	6.71303e-15	-0.439738	0.0538231	-0.125375	0.00846782	pLoF_damaging_missense	pLoF_damaging_missense	NA	NA	FALSE	ENSG00000213996
LDLC	HBB	Recessive	6.11738e-15	5.54032e-11	NA	6.85215e-07	3.05717e-15	-0.456547	0.0563942	-0.238265	0.0244279	nonsynonymous	pLoF_damaging_missense	NA	NA	FALSE	ENSG00000244734
Psoriasis	MICA	Additive	8.03709e-10	2.24017e-57	0.0378159	0.0378159	2.67903e-10	0.307139	0.0474489	0.423283	0.0250985	nonsynonymous	nonsynonymous	1.35953	1.52697	TRUE	ENSG00000204520
Total cholesterol	APOB	Additive	2.42908e-19	6.21656e-227	NA	NA	2.42908e-19	-0.0371421	0.0040815	-1.33778	0.0422887	nonsynonymous	pLoF	NA	NA	FALSE	ENSG00000084674
Total cholesterol	CBLC	Additive	1.32048e-14	6.60899e-59	0.962881	0.575112	4.36066e-15	-0.0936853	0.0126777	-0.0697647	0.0044237	nonsynonymous	nonsynonymous	NA	NA	FALSE	ENSG00000142273
Total cholesterol	PCSK9	Additive	1.13031e-16	1.29464e-259	NA	0.877781	5.65155e-17	-0.219971	0.0256776	-0.193293	0.00565623	nonsynonymous	nonsynonymous	NA	NA	FALSE	ENSG00000169174
Total cholesterol	HBB	Recessive	3.58562e-25	6.04408e-09	NA	2.35101e-08	1.79281e-25	-0.537644	0.0499776	-0.21192	0.0235028	nonsynonymous	pLoF_damaging_missense	NA	NA	FALSE	ENSG00000244734
Triglycerides	ANGPTL4	Additive	8.98993e-27	2.4375e-242	NA	NA	8.98993e-27	-0.214722	0.0211179	-0.172821	0.00520801	nonsynonymous	nonsynonymous	NA	NA	FALSE	ENSG00000167772
Triglycerides	APOB	Additive	1.43435e-21	3.20533e-219	NA	NA	1.43435e-21	-0.0320196	0.00329532	-1.17253	0.0376655	nonsynonymous	pLoF	NA	NA	FALSE	ENSG00000084674
Triglycerides	LPL	Additive	1.41915e-32	2.85526e-283	NA	NA	1.41915e-32	0.196599	0.0170778	0.193246	0.0046104	nonsynonymous	nonsynonymous	NA	NA	FALSE	ENSG00000175445
Triglycerides	TM6SF2	Additive	5.45504e-11	1.18898e-65	NA	3.99468e-09	2.74627e-11	-0.192246	0.0283609	-0.144598	0.00813052	nonsynonymous	pLoF_damaging_missense	NA	NA	FALSE	ENSG00000213996
Triglycerides	BTNL9	Recessive	2.45555e-07	0.567248	1.08613e-07	3.32452e-07	0.000435847	0.257583	0.0485807	0.00548625	0.00830542	pLoF	pLoF_damaging_missense	NA	NA	FALSE	ENSG00000165810
Venous Thromboembolism (VTE)	F5	Additive	2.47929e-09	2.33617e-57	NA	NA	2.47929e-09	0.299864	0.050387	0.342561	0.0216999	nonsynonymous	nonsynonymous	1.34968	1.40855	TRUE	ENSG00000198734

## Sheet: S6
Phenotype	Gene	P_rec	P_add	Z_rec	# cohorts	UKB	AC_Hom in UKB	GeneBass burden	GeneBass min P	GWAS Catalog	Ensembl ID
LDLC	CEACAM19	1.65364e-20	2.59051e-234	-9.28262	5	1.21257e-19	484	0.113	3.74e-265	rs76075198	ENSG00000186567
C-reactive protein (CRP)	TOMM40	2.50852e-16	1.4636e-194	-8.19488	5	5.08063e-16	508	0.0183	0.00383	rs34095326-A (intron)	ENSG00000130204
Height	ABHD16A	5.47643e-12	8.6146e-13	-6.89265	6	1.3633e-07	411976	0.826	2.74e-29	rs1475865 (BMI)	ENSG00000204427
Total cholesterol	CEACAM19	4.33451e-10	7.79253e-86	-6.24148	5	8.25711e-10	484	0.141	0.00256	rs76075198	ENSG00000186567
Height	CCHCR1	3.41844e-08	5.98351e-41	-5.51853	10	1.29799e-07	22074	3.44e-05	6.34e-07	rs2073717-G (intron)	ENSG00000204536

## Sheet: S7
Phenotype	Symbol	Mask	Heterogeneity P	Significant heterogeneity	Weighted beta	Inferred mechanism	# of estimates	Estimates with P>0.05	Ensembl ID
Benign and in situ intestinal neoplasms	MUTYH	pLoF|damaging_missense	5.78e-47	TRUE	1.33376	consistent_dir_with_diff_magnitude	3	0	ENSG00000132781
Asthma	FLG	pLoF|damaging_missense	4.58e-53	TRUE	0.353495	consistent_from_top_but_some_noisy	12	5	ENSG00000143631
Aspartate aminotransferase (AST)	PYGM	pLoF|damaging_missense	7.63e-18	TRUE	0.15365	consistent_dir_with_diff_magnitude	2	1	ENSG00000068976
HDLC	BTNL9	nonsynonymous	1.13e-09	TRUE	-0.169623	consistent_from_top_but_some_noisy	7	4	ENSG00000165810
HDLC	BTNL9	pLoF|damaging_missense	5.76e-07	TRUE	-0.469628	consistent_dir_with_diff_magnitude	3	0	ENSG00000165810
HDLC	BTNL9	pLoF	5.19e-07	TRUE	-0.486979	consistent_dir_with_diff_magnitude	3	1	ENSG00000165810
Alanine transaminase	GPT	nonsynonymous	3.55e-09	TRUE	-0.431134	consistent_from_top_but_some_noisy	5	2	ENSG00000167701
Chronic obstructive pulmonary disease (COPD)	CFTR	nonsynonymous	3.15e-20	TRUE	0.184791	mixed_directions_some_unreliable	11	7	ENSG00000001626
HDLC	LIPG	nonsynonymous	2.73e-07	TRUE	0.200844	consistent_from_top_but_some_noisy	7	5	ENSG00000101670
Colon and rectum cancer	MUTYH	nonsynonymous	9.67e-24	TRUE	0.343629	consistent_from_top_but_some_noisy	9	7	ENSG00000132781
Height	SERPINA1	pLoF|damaging_missense	8.02e-06	TRUE	0.0422879	mixed_directions_some_unreliable	5	4	ENSG00000197249
Inflammatory bowel disease	NOD2	pLoF	9.02e-21	TRUE	0.366254	consistent_from_top_but_some_noisy	4	1	ENSG00000167207
Height	SERPINA1	nonsynonymous	4.34e-05	TRUE	0.0672373	consistent_from_top_but_some_noisy	6	3	ENSG00000197249
Inflammatory bowel disease	NOD2	pLoF|damaging_missense	3.33e-19	TRUE	0.344387	consistent_from_top_but_some_noisy	4	1	ENSG00000167207
Chronic obstructive pulmonary disease (COPD)	SERPINA1	pLoF|damaging_missense	9.73e-10	TRUE	0.184019	consistent_from_top_but_some_noisy	7	6	ENSG00000197249
LDLC	PCSK9	nonsynonymous	0.000217636	TRUE	-0.327101	consistent_dir_with_diff_magnitude	7	3	ENSG00000169174
Chronic obstructive pulmonary disease (COPD)	SERPINA1	nonsynonymous	1.74e-12	TRUE	0.31253	consistent_from_top_but_some_noisy	7	4	ENSG00000197249
Aspartate aminotransferase (AST)	PYGM	nonsynonymous	6.42e-05	TRUE	0.0931376	consistent_from_top_but_some_noisy	5	4	ENSG00000068976
Chronic obstructive pulmonary disease (COPD)	ODAD1	nonsynonymous	3.13e-13	TRUE	0.0745521	mixed_directions_some_unreliable	11	7	ENSG00000105479
Benign and in situ intestinal neoplasms	MUTYH	nonsynonymous	3.32e-11	TRUE	0.219767	consistent_from_top_but_some_noisy	10	7	ENSG00000132781
Chronic obstructive pulmonary disease (COPD)	CFTR	pLoF|damaging_missense	1.26e-21	TRUE	-0.169918	mixed_directions_some_unreliable	4	3	ENSG00000001626
LDLC	TM6SF2	pLoF|damaging_missense	0.000182157	TRUE	-0.436105	consistent_dir_with_diff_magnitude	2	1	ENSG00000213996
Triglycerides	LPL	nonsynonymous	1.38e-05	TRUE	0.217037	consistent_from_top_but_some_noisy	8	4	ENSG00000175445
BMI	HBB	nonsynonymous	5.65e-06	TRUE	-0.250977	mixed_directions_some_unreliable	2	1	ENSG00000244734
Heart Failure (HF)	HBB	nonsynonymous	9.35e-14	TRUE	0.926752	consistent_from_top_but_some_noisy	3	1	ENSG00000244734
Psoriasis	MICA	pLoF|damaging_missense	1.82e-09	TRUE	0.351945	consistent_from_top_but_some_noisy	4	3	ENSG00000204520
Psoriasis	MICA	pLoF	1.82e-09	TRUE	0.351945	consistent_from_top_but_some_noisy	4	3	ENSG00000204520
Atrial Fibrillation	RPL3L	nonsynonymous	4.63e-05	TRUE	0.154082	mixed_directions_some_unreliable	10	8	ENSG00000140986
Chronic obstructive pulmonary disease (COPD)	ODAD1	pLoF|damaging_missense	6.84e-05	TRUE	1.07713	consistent_dir_with_diff_magnitude	2	1	ENSG00000105479
Total cholesterol	CBLC	pLoF|damaging_missense	0.000742027	FALSE	0.0759583	mixed_directions_some_unreliable	5	5	ENSG00000142273
Aspartate aminotransferase (AST)	ANO5	nonsynonymous	0.00446148	FALSE	0.181558	consistent_from_top_but_some_noisy	6	4	ENSG00000171714
Height	LECT2	nonsynonymous	0.00198749	FALSE	-0.063695	consistent_from_top_but_some_noisy	6	3	ENSG00000145826
Alanine transaminase	ANO5	nonsynonymous	0.0696779	FALSE	0.130046	consistent_from_top_but_some_noisy	10	9	ENSG00000171714
HDLC	LPL	nonsynonymous	0.0395858	FALSE	-0.25887	consistent_dir_with_diff_magnitude	8	5	ENSG00000175445
LDLC	CBLC	pLoF|damaging_missense	0.0353615	FALSE	0.0379662	consistent_from_top_but_some_noisy	4	3	ENSG00000142273
Triglycerides	BTNL9	nonsynonymous	0.337198	FALSE	0.0882891	consistent_dir_with_diff_magnitude	7	5	ENSG00000165810
Aspartate aminotransferase (AST)	APOH	nonsynonymous	0.560245	FALSE	0.10699	consistent_from_top_but_some_noisy	10	8	ENSG00000091583
Triglycerides	ANGPTL4	nonsynonymous	0.00797592	FALSE	-0.244742	consistent_from_top_but_some_noisy	7	2	ENSG00000167772
Aspartate aminotransferase (AST)	FYCO1	pLoF|damaging_missense	0.0324519	FALSE	0.282772	other	3	2	ENSG00000163820
HDLC	ABCA1	nonsynonymous	0.0768238	FALSE	-0.127733	consistent_from_top_but_some_noisy	6	4	ENSG00000165029
LDLC	CBLC	nonsynonymous	0.081268	FALSE	-0.151381	mixed_directions_some_unreliable	8	6	ENSG00000142273
Total cholesterol	CBLC	nonsynonymous	0.216022	FALSE	-0.117681	consistent_from_top_but_some_noisy	8	5	ENSG00000142273
Alanine transaminase	APOH	nonsynonymous	0.704944	FALSE	0.0940024	mixed_directions_some_unreliable	12	10	ENSG00000091583
Height	ADAMTS10	nonsynonymous	0.527928	FALSE	-0.0653126	consistent_from_top_but_some_noisy	8	5	ENSG00000142303
Alanine transaminase	SERPINA1	nonsynonymous	0.184093	FALSE	0.0651196	consistent_from_top_but_some_noisy	6	4	ENSG00000197249
Total cholesterol	PCSK9	nonsynonymous	0.0962118	FALSE	-0.221869	consistent_dir_with_diff_magnitude	7	2	ENSG00000169174
HDLC	SCARB1	nonsynonymous	0.0337233	FALSE	0.195387	consistent_dir_with_diff_magnitude	4	1	ENSG00000073060
Height	MYH7B	pLoF|damaging_missense	0.414078	FALSE	-0.037624	consistent_from_top_but_some_noisy	7	5	ENSG00000078814
Aspartate aminotransferase (AST)	HBB	nonsynonymous	0.00161469	FALSE	0.402125	consistent_dir_with_diff_magnitude	2	1	ENSG00000244734
Height	PARD6A	nonsynonymous	0.315346	FALSE	-0.0472448	consistent_from_top_but_some_noisy	6	4	ENSG00000102981
Aspartate aminotransferase (AST)	FYCO1	nonsynonymous	0.330253	FALSE	0.0336408	mixed_directions_some_unreliable	8	7	ENSG00000163820
HDLC	CD300LG	nonsynonymous	0.304676	FALSE	-0.0828264	consistent_from_top_but_some_noisy	8	6	ENSG00000161649
Alanine transaminase	SERPINA1	pLoF|damaging_missense	0.135339	FALSE	0.0417599	consistent_from_top_but_some_noisy	5	3	ENSG00000197249
HDLC	ANGPTL4	nonsynonymous	0.399211	FALSE	0.187318	consistent_from_top_but_some_noisy	7	4	ENSG00000167772
Height	PDE11A	nonsynonymous	0.713113	FALSE	0.0384536	mixed_directions_some_unreliable	11	9	ENSG00000128655
Height	PDE11A	pLoF|damaging_missense	0.818023	FALSE	0.0412147	consistent_from_top_but_some_noisy	8	6	ENSG00000128655
Psoriasis	MICA	nonsynonymous	0.000928481	FALSE	0.290605	mixed_directions_some_unreliable	6	4	ENSG00000204520
Total cholesterol	CBLC	pLoF	0.0265417	FALSE	0.0671803	mixed_directions_some_unreliable	2	2	ENSG00000142273
Height	MYH7B	nonsynonymous	0.63639	FALSE	-0.0292498	consistent_from_top_but_some_noisy	11	9	ENSG00000078814
LDLC	BCAM	nonsynonymous	0.602021	FALSE	-0.0527634	consistent_from_top_but_some_noisy	7	5	ENSG00000187244
Inflammatory bowel disease	NOD2	nonsynonymous	0.040729	FALSE	0.129496	consistent_from_top_but_some_noisy	8	6	ENSG00000167207
Asthma	FLG	nonsynonymous	0.930779	FALSE	0.0429537	consistent_from_top_but_some_noisy	15	12	ENSG00000143631
Aspartate aminotransferase (AST)	APOH	pLoF|damaging_missense	0.0533415	FALSE	-0.0120618	mixed_directions_some_unreliable	4	4	ENSG00000091583
Height	PDE11A	pLoF	0.408489	FALSE	0.0868129	consistent_from_top_but_some_noisy	4	4	ENSG00000128655
Alanine transaminase	APOH	pLoF|damaging_missense	0.0882297	FALSE	0.0176398	consistent_from_top_but_some_noisy	4	4	ENSG00000091583
Triglycerides	BTNL9	pLoF|damaging_missense	0.519188	FALSE	0.246604	other	3	1	ENSG00000165810
Aspartate aminotransferase (AST)	PYGM	pLoF	0.303262	FALSE	0.980763	other	2	0	ENSG00000068976
Height	ABHD15	pLoF|damaging_missense	0.426897	FALSE	0.26433	other	2	0	ENSG00000168792
Height	ABHD15	pLoF	0.426897	FALSE	0.26433	other	2	0	ENSG00000168792
LDLC	APOB	nonsynonymous	0.896216	FALSE	-0.0468782	consistent_from_top_but_some_noisy	8	5	ENSG00000084674
Triglycerides	TM6SF2	pLoF|damaging_missense	0.373906	FALSE	-0.307383	other	2	0	ENSG00000213996
Triglycerides	BTNL9	pLoF	0.690533	FALSE	0.26172	other	3	1	ENSG00000165810
HDLC	HNF4A	nonsynonymous	0.825072	FALSE	-0.134998	other	5	3	ENSG00000101076
Height	ABHD15	nonsynonymous	0.958043	FALSE	0.0404578	consistent_from_top_but_some_noisy	6	5	ENSG00000168792
Height	ACAN	nonsynonymous	0.999556	FALSE	-0.0451604	mixed_directions_some_unreliable	12	9	ENSG00000157766
Total cholesterol	APOB	nonsynonymous	0.976718	FALSE	-0.0468645	consistent_from_top_but_some_noisy	8	5	ENSG00000084674
Aspartate aminotransferase (AST)	SERPINA1	pLoF|damaging_missense	0.883646	FALSE	0.0268338	consistent_from_top_but_some_noisy	5	4	ENSG00000197249
Total cholesterol	HBB	nonsynonymous	0.252776	FALSE	-0.517871	consistent_dir_with_diff_magnitude	2	0	ENSG00000244734
Venous Thromboembolism (VTE)	F5	nonsynonymous	0.271803	FALSE	0.307483	other	6	4	ENSG00000198734
LDLC	TM6SF2	nonsynonymous	0.495251	FALSE	-0.225397	other	2	1	ENSG00000213996
Triglycerides	APOB	nonsynonymous	0.986985	FALSE	-0.036759	mixed_directions_some_unreliable	11	9	ENSG00000084674
Height	IL11	nonsynonymous	0.972576	FALSE	-0.0831078	consistent_dir_with_diff_magnitude	5	2	ENSG00000095752
Aspartate aminotransferase (AST)	SERPINA1	nonsynonymous	0.965598	FALSE	0.0638325	other	5	4	ENSG00000197249
Height	LCORL	nonsynonymous	0.999994	FALSE	-0.0260018	consistent_from_top_but_some_noisy	11	8	ENSG00000178177
Triglycerides	TM6SF2	nonsynonymous	0.66434	FALSE	-0.196658	other	2	1	ENSG00000213996
LDLC	HBB	nonsynonymous	0.516965	FALSE	-0.444659	other	2	0	ENSG00000244734
Colon and rectum cancer	MUTYH	pLoF|damaging_missense	0.576714	FALSE	1.3027	other	2	0	ENSG00000132781
HDLC	HBB	nonsynonymous	0.718485	FALSE	-0.483198	other	2	0	ENSG00000244734
Height	ADAMTS10	pLoF|damaging_missense	0.992917	FALSE	0.000792947	mixed_directions_some_unreliable	3	3	ENSG00000142303

## Sheet: S8
Gene	Phenotype	Cohort	Annotation	Conditioning on	CAF	Beta_original	P_original	Beta_conditional	P_conditional	Original_OR	Conditional_OR	Attenuation of beta or OR
HBB	AST	META	META	Thalassaemia, Sickle cell disease, Other hereditary anemias	NA	NA	3.348e-25	NA	1.64068e-17	NA	NA
HBB	AST	AOU:AFR	nonsynonymous	Thalassaemia, Sickle cell disease, Other hereditary anemias	0.00345	0.4975	1.27e-31	0.4415	1.33e-21	NA	NA	0.887437
HBB	AST	G&H:SAS	nonsynonymous	Thalassaemia, Sickle cell disease, Other hereditary anemias	0.00109	0.120879	0.277538	0.0979033	0.37871	NA	NA	0.809928
HBB	AST	G&H:SAS	pLoF|damaging_missense	Thalassaemia, Sickle cell disease, Other hereditary anemias	0.0013	0.0599	0.609	0.0618	0.6	NA	NA	1.03172
HBB	BMI	META	META	Thalassaemia, Sickle cell disease, Other hereditary anemias	NA	NA	5.7e-22	NA	9.3e-16	NA	NA
HBB	BMI	AOU:AFR	nonsynonymous	Thalassaemia, Sickle cell disease, Other hereditary anemias	0.00219	-0.3842	5.7e-22	-0.3748	9.3e-16	NA	NA	0.975534
HBB	BMI	G&H:SAS	nonsynonymous	Thalassaemia, Sickle cell disease, Other hereditary anemias	0.00117	0.058708	0.4741	0.0591242	0.476961	NA	NA	1.00709
HBB	HDLC	META	META	Thalassaemia, Sickle cell disease, Other hereditary anemias	NA	NA	7.21729e-23	NA	4.27831e-17	NA	NA
HBB	HDLC	AOU:AFR	nonsynonymous	Thalassaemia, Sickle cell disease, Other hereditary anemias	0.00248	-0.4629	1.33e-14	-0.3984	4.27e-10	NA	NA	0.860661
HBB	HDLC	G&H:SAS	nonsynonymous	Thalassaemia, Sickle cell disease, Other hereditary anemias	0.00107	-0.502726	6.33286e-11	-0.412567	3.24265e-07	NA	NA	0.82066
HBB	HDLC	G&H:SAS	pLoF|damaging_missense	Thalassaemia, Sickle cell disease, Other hereditary anemias	0.000915	-0.5659	4.5e-10	-0.515	1.61e-08	NA	NA	0.910055
HBB	Heart Failure	META	META	Thalassaemia, Sickle cell disease, Other hereditary anemias	NA	NA	5.12533e-16	NA	1.61858e-08	NA	NA
HBB	Heart Failure	AOU:AFR	nonsynonymous	Thalassaemia, Sickle cell disease, Other hereditary anemias	0.00228	0.9708	1.58e-13	0.6314	1.21e-06	2.64006	1.88024	0.712198
HBB	Heart Failure	G&H:SAS	nonsynonymous	Thalassaemia, Sickle cell disease, Other hereditary anemias	0.00106927	1.06262	0.00269898	0.8848	0.00715	2.89394	2.4225	0.837093
HBB	Heart Failure	G&H:SAS	pLoF|damaging_missense	Thalassaemia, Sickle cell disease, Other hereditary anemias	0.000808	1.2078	0.000773	1.0268	0.00327	3.34612	2.79212	0.834435
HBB	LDLC	META	META	Thalassaemia, Sickle cell disease, Other hereditary anemias	NA	NA	4.18421e-16	NA	5.95941e-12	NA	NA
HBB	LDLC	AOU:AFR	nonsynonymous	Thalassaemia, Sickle cell disease, Other hereditary anemias	0.00228	-0.4866	2.63e-11	-0.4391	1.24e-08	NA	NA	0.902384
HBB	LDLC	G&H:SAS	nonsynonymous	Thalassaemia, Sickle cell disease, Other hereditary anemias	0.00112	-0.412037	3.48843e-06	-0.352281	0.00011709	NA	NA	0.854974
HBB	LDLC	G&H:SAS	pLoF|damaging_missense	Thalassaemia, Sickle cell disease, Other hereditary anemias	0.000809	-0.5211	6.83e-07	-0.4375	3.28e-05	NA	NA	0.83957
HBB	Total cholesterol	META	META	Thalassaemia, Sickle cell disease, Other hereditary anemias	NA	NA	4.69127e-26	NA	2.74625e-18	NA	NA
HBB	Total cholesterol	AOU:AFR	nonsynonymous	Thalassaemia, Sickle cell disease, Other hereditary anemias	0.00232	-0.5819	6.66e-21	-0.4991	2.75e-14	NA	NA	0.857708
HBB	Total cholesterol	G&H:SAS	nonsynonymous	Thalassaemia, Sickle cell disease, Other hereditary anemias	0.000145	-0.455873	6.49412e-08	-0.390186	7.10411e-06	NA	NA	0.855909
HBB	Total cholesterol	G&H:SAS	pLoF|damaging_missense	Thalassaemia, Sickle cell disease, Other hereditary anemias	0.000869	-0.5487	2.36e-08	-0.4681	2.05e-06	NA	NA	0.853107
PYGM	AST	META	META	Glycogen storage disease type 5	NA	NA	2.71752e-10	NA	5.51885e-06	NA	NA
PYGM	AST	AOU:EUR	pLoF	Glycogen storage disease type 5	NA	1.0338	1.68e-06	0.919	0.00156	NA	NA	0.888953
PYGM	AST	UKB:EUR	pLoF	Glycogen storage disease type 5	1.33e-05	0.9643	5.13e-06	0.939	0.000584	NA	NA	0.973763

## Sheet: S9
Phenotype	Symbol	Annotation	Biallelic N lower	Biallelic N upper	Num of cohorts	Num censored	Recessive P-value	BETA / OR	SE	BINARY	ENSEMBL ID
Aspartate aminotransferase	PYGM	nonsynonymous	85	100	5	1	0.0161692	0.04579	0.0249969	FALSE	ENSG00000068976
Aspartate aminotransferase	PYGM	pLoF	5	20	1	1	2.72e-10	0.998313	0.151085	FALSE	ENSG00000068976
Aspartate aminotransferase	PYGM	pLoF|damaging_missense	5	20	1	1	0.0362874	0.0622162	0.0455547	FALSE	ENSG00000068976
Aspartate aminotransferase	HBB	nonsynonymous	143	143	2	0	1.62e-26	0.449581	0.0397249	FALSE	ENSG00000244734
Aspartate aminotransferase	HBB	pLoF|damaging_missense	16	16	1	0	0.60954	0.0599078	0.117298	FALSE	ENSG00000244734
Asthma	FLG	nonsynonymous	11870	11885	14	1	1.12e-06	1.03689	0.00724286	TRUE	ENSG00000143631
Asthma	FLG	pLoF|damaging_missense	373	403	8	2	1.54e-50	1.64767	0.0278847	TRUE	ENSG00000143631
Benign and in situ intestinal neoplasms	MUTYH	nonsynonymous	444	444	9	0	0.000195938	1.2605	0.0605565	TRUE	ENSG00000132781
Benign and in situ intestinal neoplasms	MUTYH	pLoF|damaging_missense	30	45	2	1	1.16e-16	3.1825	0.141862	TRUE	ENSG00000132781
BMI	HBB	nonsynonymous	319	319	3	0	1.81e-14	-0.29953	0.0358643	FALSE	ENSG00000244734
BMI	HBB	pLoF|damaging_missense	24	24	1	0	0.861751	0.0168667	0.0968542	FALSE	ENSG00000244734
Chronic obstructive pulmonary disease	ODAD1	nonsynonymous	1430	1430	9	0	0.096844	1.09954	0.0407639	TRUE	ENSG00000105479
Chronic obstructive pulmonary disease	ODAD1	pLoF	5	5	1	0	1.67e-07	13.995	0.504281	TRUE	ENSG00000105479
Chronic obstructive pulmonary disease	ODAD1	pLoF|damaging_missense	10	25	2	1	0.0120622	5.25464	0.346385	TRUE	ENSG00000105479
Chronic obstructive pulmonary disease	SERPINA1	nonsynonymous	720	735	6	1	3.69e-19	1.31559	0.0308548	TRUE	ENSG00000197249
Chronic obstructive pulmonary disease	SERPINA1	pLoF|damaging_missense	761	776	6	1	0.00575487	1.16034	0.0612077	TRUE	ENSG00000197249
Colon and rectum cancer	MUTYH	nonsynonymous	337	337	8	0	1.49e-05	1.225	0.0639529	TRUE	ENSG00000132781
Colon and rectum cancer	MUTYH	pLoF|damaging_missense	25	25	1	0	5.14e-16	3.68384	0.162403	TRUE	ENSG00000132781
HDLC	BTNL9	nonsynonymous	94	124	6	2	7.84e-10	-0.0995247	0.0190108	FALSE	ENSG00000165810
HDLC	BTNL9	pLoF	11	26	2	1	8.83e-24	-0.461933	0.0468399	FALSE	ENSG00000165810
HDLC	BTNL9	pLoF|damaging_missense	12	27	2	1	5.27e-23	-0.440405	0.0456424	FALSE	ENSG00000165810
HDLC	HBB	nonsynonymous	97	97	2	0	8.34e-24	-0.477973	0.0473531	FALSE	ENSG00000244734
HDLC	HBB	pLoF|damaging_missense	25	25	1	0	4.55e-10	-0.565621	0.090734	FALSE	ENSG00000244734
Heart Failure	HBB	nonsynonymous	176	176	2	0	1.28e-14	2.64184	0.12037	TRUE	ENSG00000244734
Heart Failure	HBB	pLoF|damaging_missense	31	31	1	0	0.000809897	3.32813	0.358994	TRUE	ENSG00000244734
Height	LECT2	nonsynonymous	553	568	6	1	3.67e-14	-0.0517379	0.00661858	FALSE	ENSG00000145826
Height	ENSG00000267561	nonsynonymous	5	20	1	1	2.94e-09	0.826867	0.139324	FALSE	ENSG00000267561
Inflammatory bowel disease	NOD2	nonsynonymous	588	588	6	0	9.90999e-08	1.1438	0.0247066	TRUE	ENSG00000167207
Inflammatory bowel disease	NOD2	pLoF	49	49	3	0	0.000447243	1.63573	0.123217	TRUE	ENSG00000167207
Inflammatory bowel disease	NOD2	pLoF|damaging_missense	50	50	3	0	0.000843064	1.60136	0.123117	TRUE	ENSG00000167207
LDLC	HBB	nonsynonymous	74	74	2	0	3.06e-15	-0.456547	0.0563942	FALSE	ENSG00000244734
LDLC	HBB	pLoF|damaging_missense	21	21	1	0	6.85e-07	-0.521011	0.104926	FALSE	ENSG00000244734
Total cholesterol	HBB	nonsynonymous	93	93	2	0	1.79e-25	-0.537644	0.0499776	FALSE	ENSG00000244734
Total cholesterol	HBB	pLoF|damaging_missense	24	24	1	0	2.35e-08	-0.54884	0.0982887	FALSE	ENSG00000244734
Triglycerides	BTNL9	nonsynonymous	95	125	6	2	0.000435847	0.0644019	0.0195163	FALSE	ENSG00000165810
Triglycerides	BTNL9	pLoF	11	26	2	1	1.09e-07	0.257583	0.0485807	FALSE	ENSG00000165810
Triglycerides	BTNL9	pLoF|damaging_missense	12	27	2	1	3.32e-07	0.240973	0.0473826	FALSE	ENSG00000165810

[truncated: 2 more sheets: S10, S11]
